# Supplementary material for: Mining candidate genes for maize plant height based on a GWAS, Meta-QTL, and WGCNA
Source: Front Plant Sci. 2025 Jun 23;16:1587217. doi: 10.3389/fpls.2025.1587217 (PMC12230025; doi:10.3389/fpls.2025.1587217)
Supplement: Supplementary file 2 [file Table1.xlsx]

## Sheet: Table S1
Table S1 Details of quantitative trait loci related to PH in meta analysis
Parent	Population type	Population size	Number of Markers	Number of QTL	Referencce
Langhuang × TS141	F2:3	202	213	4	(Zhao et al., 2018b)
Chang7-2 × TS141	F2:3	218	217	4
KUI3 × B77	RIL	177	2126	14	(Zhang et al., 2018)
Mo17 × Huangzao4	RIL	239	100	1	(Zheng and Liu, 2013)
R15 × Ye478	F2	200	149	3	(Zhang et al., 2007b)
CG60 × CG102	RIL	136	120	1	(Khanal et al., 2015)
D5 × 7924	F2:3	180	134	8	(Zhu et al., 2011)
Dan232 × N04	RIL	258	207	16	(Dong et al., 2015)
YXD053 × Y6-1	RIL	202	180	12	(Bian et al., 2014)
8984 × GY220	RIL	282	313	15	(Yang et al., 2015)
8622 × GY220	RIL	263	313	6
08-641 × YE478	RIL	301	683	19	(Yi et al., 2019)
JB × Y53	F2:3	211	154	6	(Tang et al., 2013)
JB × Y53	F2	240	154	3
EP42 × A637	RIL	144	130	3	(Samayoa et al., 2014)
Z3 × 87-1	RIL	294	263	11	(Tang et al., 2007)
Z3 × 87-1	F2	441	263	13
K22 × BY815	RIL	197	2263	3	(Zhang et al., 2017)
H132 × S122	F2:3	217	171	7	(Fei et al., 2022)
02S6140 × KSS22	F2	158	295	3	(Park et al., 2014)
L-R15 × L-478	F2:4	200	103	9	(Zhang et al., 2006)
Mo17 × Huangzao4	RIL	239	98	1	(Zheng et al., 2007)
Huang C × Xu178	F2:3	203	582	16	(Liu et al., 2007)
Xu178 × K12	RIL	150	495	13	(He et al., 2016)
P-138 × 5003	RIL	450	116	8	(Jiang et al., 2007)
Langhuang × TS141	F2	202	202	5	(Zhao et al., 2018a)
Chang7-2 × TS141	F2	218	207	6
Zheng958 × Gao5	DH	161	107	7	(Li et al., 2016)
Hunagzao4 × CML343	RIL	141	201	2	(Li et al., 2015)
Huangzao4 × CML288	IF2	278	258	15	(Wang et al., 2011)
T7 × T19	F2	232	81	3	(Chen et al., 2013)
T14 × T4	F2	330	150	5	(Jiang et al., 2011)
T14 × T4	F2:3	330	150	8
R15 × Ye478	F2:3	229	146	8	(Zhang et al., 2007a)
D34015 × Ye478	F2:3	397	150	21	(Yang et al., 2008)
Zheng58 × B73	RIL	165	189	5	(Zhang et al., 2016)
W1 × W2	F2	465	86	2	(Liu et al., 2018)
T32 × HuangC	F2:3	184	145	5	(Shen et al., 2022)
HuangC × 178	F2	197	91	3	(Sun et al., 2010)
L26 × 095	F2	186	97	3	(Xu et al., 2009)
B73 × ce03005	BC1S1	167	101	3	(Zhao, 2012)
K169 × 1147	F2:3	202	132	7	(Shi et al., 2011)
Ji846 × Ye3189	RIL	280	167	9	(Jin et al., 2011)
Z3 × 87-1	RIL	270	263	23	(Song et al., 2011)
Huangzao4 × CML288	RIL	207	237	20	(Ku et al., 2010)
Ai2003 × Ji257	F2:3	255	114	3	(Shi et al., 2010)
Referencce
Bian, Y., Sun, D., Gu, X., Wang, Y., Yin, Z., Deng, D., et al. (2014). Identification of QTL for stalk sugar-related traits in a population of recombinant inbred lines of maize. Euphytica. 198(1): 79-89. doi: 10.1007/s10681-014-1085-5
Chen, Q., Liu, P., Zhang, Z., Lin, H., Zhang, Y., Wang, X., et al. (2013). Mapping QTLs for plant height of sweet corn. Hubei Agricultural Sciences. 52(22): 5423-5426. doi: 10.14088/j.cnki.issn0439-8114.2013.22.062
Dong, Y., Zhang, Z., Shi, Q., Wang, Q., Zhou, Q., Deng, F., et al. (2015). QTL consistency for agronomic traits across three generations and potential applications in popcorn. J. Integr. Agric. 14(12): 2547-2557. doi: 10.1016/s2095-3119(15)61060-7
Fei, J., Lu, J., Jiang, Q., Liu, Z., Yao, D., Qu, J., et al. (2022). Maize plant architecture trait QTL mapping and candidate gene identification based on multiple environments and double populations. BMC Plant Biol. 22(1). doi: 10.1186/s12870-022-03470-7
He, K., Chang, L., Cui, T., Qu, J., Guo, D., Xu, S., et al. (2016). Mapping QTL for plant height and ear height in maize under multi-environments. Scientia Agricultura Sinica 49(8): 1443-1452. doi: 10.3864/j.issn.0578-1752.2016.08.002
Jiang, F., Liu, P., Zeng, M., Yue, S., and Wang, X. (2011). Genetic analysis and QTL mapping for plant height in corn. Journal of Northwest A & F University. 39(3): 67-74. doi: 10.13207/j.cnki.jnwafu.2011.03.021
Jiang, L., Fan, M., and Guo, J. (2007). QTL analysis of plant height and yield of maize under drought and irrigation condition. Acta Agriculturae Boreali-Sinica. 22(4): 86-90. doi: 10.7668/hbnxb.2007.04.020
Jin, X., Li, T., Wu, F., Wang, X., Zhang, L., Di, H., et al. (2011). QTL mapping for yield and related characters. 19(5): 10-18. doi: 10.13597/j.cnki.maize.science.2011.05.022
Khanal, R., Navabi, A., and Lukens, L. (2015). Linkage map construction and quantitative trait loci (QTL) mapping using intermated vs. selfed recombinant inbred maize line (Zea mays L.). Can. J. Plant. Sci. 95(6): 1133-1144. doi: 10.4141/cjps-2015-091
Ku, L., Sun, Z., Wang, C., Zhang, J., Zhang, W., and Chen, Y. (2010). QTL analysis of the photoperiod sensitivity-related traits at different developmental stages in maize (Zea mays L.). Acta Agron. Sin. 36(4): 602-611. doi: 10.3724/sp.J.1006.2010.00602
Li, H., Chen, Q., Yang, J., Qu, Y., Zhang, H., Zhang, C., et al. (2016). QTL analysis of plant and ear height by using DH population in maize. Journal of Henan Agricultural University. 50(2): 161-166. doi: 10.16445/j.cnki.1000-2340.2016.02.003
Li, W., Feng, X., Yan, J., Han, C., Song, H., and Yue, B. (2015). Mapping QTLs of some agronomic traits in maize with a population of advanced backcrossing RILs. Journal of Huazhong Agricultural University. 34(4): 8-12. doi: 10.13300/j.cnki.hnlkxb.2015.04.021
Liu, Z., Tang, J., Wang, C., Tian, G., Wei, X., Hu, Y., et al. (2007). QTL analysis of plant height under N-stress and N-input at different stages in maize. Acta Agron. Sin. 33(5): 782-789. doi: 10.3321/j.issn:0496-3490.2007.05.014
Liu, Z., Yang, M., Yin, P., Zhou, Y., He, H., and Qiu, F. (2018). Fine mapping and genetic effect analysis of a major QTL qPH3.2 associated with plant height in maize ( Zea mays L.). Acta Agron. Sin. 44(9): 1357-1366. doi: 10.3724/sp.J.1006.2018.01357
Park, K. J., Sa, K. J., Kim, B. W., Koh, H. J., and Lee, J. K. (2014). Genetic mapping and QTL analysis for yield and agronomic traits with an F2:3 population derived from a waxy corn × sweet corn cross. Genes Genomics. 36(2): 179-189. doi: 10.1007/s13258-013-0157-6
Samayoa, L. F., Butron, A., and Malvar, R. A. (2014). QTL mapping for maize resistance and yield under infestation with Sesamia nonagrioides. Mol. Breed. 34(3): 1331-1344. doi: 10.1007/s11032-014-0119-y
Shen, T., Tan, K., Li, C., Yang, M., Hu, X., Jiang, T., et al. (2022). QTL mapping for plant type related traits in maize. Molecular Plant Breeding. 20(1): 155-162. doi: 10.13271/j.mpb.020.000155
Shi, H., Qiao, X., Ke, Y., Yuan, J., and Yu, X. (2011). QTLs analysis of the major characters of inbred lines derived from maize(Zea mays L.) × teosinte (Zea mexicana Schard). Journal of Maize Sciences. 19(6): 30-39. doi: 10.13597/j.cnki.maize.science.2011.06.026
Shi, Y., Yu, Y., Song, Y., Liu, Z., Li, Y., and Wang, T. (2010). QTL identification for plant height in a new dwarf germplasm of maize. Acta Agron. Sin. 36(2): 256-260. doi: 10.3724/sp.J.1006.2010.00256
Song, F., Peng, H., Liu, T., Zhang, Y., Sun, Q., and Ni, Z. (2011). Heterosis for plant height and ear position in maize revealed by quantitative trait loci analysis with triple testcross design. Acta Agron. Sin. 37(7): 1186-1195. doi: 10.3724/sp.J.1006.2011.01186
Sun, H., Cai, Y., Wang, J., Wang, G., Xu, D., and Xu, Y. (2010). QTL mapping for plant traits in maize (Zea mays L.). Journal of Southwest University. 32(.12): 14-18. doi: 10.13718/j.cnki.xdzk.2010.12.019
Tang, J., Ma, X., Teng, W., Yan, J., Wu, W., Dai, J., et al. (2007). Detection of quantitative trait loci and heterotic loci for plant height using an immortalized F2 population in maize. Chin. Sci. Bull. 52(4): 477-483. doi: 10.1007/s11434-007-0098-z
Tang, Z., Yang, Z., Hu, Z., Zhang, D., Lu, X., Jia, B., et al. (2013). Cytonuclear epistatic quantitative trait locus mapping for plant height and ear height in maize. Mol. Breed. 31(1): 1-14. doi: 10.1007/s11032-012-9762-3
Wang, C., Sun, Z., Ku, L., Wang, T., and Chen, Y. (2011). Detection of quantitative trait loci for plant height in different photoperiod environments using an immortalized F2 population in maize. Acta Agron. Sin. 37(2): 271-279. doi: 10.3724/sp.J.1006.2011.00271
Xu, D., Cai, Y., Lv, X., Dai, G., Wang, G., Wang, J., et al. (2009). QTL mapping for plant-tape traits in maize. Journal of Maize Sciences. 17(6): 27-31. doi: 10.13597/j.cnki.maize.science.2009.06.011
Yang, G. H., Dong, Y. B., Li, Y. L., Wang, Q. L., Shi, Q. L., and Zhou, Q. (2015). Integrative detection and verification of QTL for plant traits in two connected RIL populations of high-oil maize. Euphytica. 206(1): 203-223. doi: 10.1007/s10681-015-1502-4
Yang, X., Lu, M., Zhang, S., Zhou, F., Qu, Y., and Xie, C. (2008). QTL mapping of plant height and ear position in maize (Zea mays L.). Hereditas (Beijing). 30(11): 1477-1486. doi: 10.3724/sp.J.1005.2008.01477
Yi, Q., Hou, X., Liu, Y., Zhang, X., Zhang, J., Liu, H., et al. (2019). QTL analysis for plant architecture-related traits in maize under two different plant density conditions. Euphytica. 215(9). doi: 10.1007/s10681-019-2446-x
Zhang, N., Zhang, Q., Zhang, Y., Li, X., and Huang, X. (2016). Dissection of the genetic architecture of plant height and ear height in maize(Zea mays L.). Journal of Fudan University(Natural Science). 55(5): 604-613. doi: 10.15943/j.cnki.fdxb-jns.2016.05.010
Zhang, W., Li, Z., Fang, H., Zhang, M., and Duan, L. (2018). Analysis of the genetic basis of plant height-related traits in response to ethylene by QTL mapping in maize (Zea mays L.). PLoS One. 13(2). doi: 10.1371/journal.pone.0193072
Zhang, W., Zhang, M., Li, Z., and Duan, L. (2017). Dissection of the molecular genetic architecture of the ratio of ear to plant heights in response to ethylene by a RIL population with SNPs marker in maize. Acta Physiol. Plant. 39(6). doi: 10.1007/s11738-017-2438-1
Zhang, Z., Zhao, M., Rong, T., and Pan, G. (2007a). SSR linkage map construction and QTL identification for plant height and ear height in maize (Zea mays L∙). Acta Agron. Sin. 33(2): 341-344. doi: 10.3321/j.issn:0496-3490.2007.02.027
Zhang, Z. M., Zhao, M. J., Ding, H. P., Ma, Y. Y., Rong, T. Z., and Pan, G. T. (2007b). Analysis of the epistatic and QTL×environments interaction effects of plant height in maize (Zea mays L.). Int. J. Plant Prod. 1: 153-156. doi: 10.22069/IJPP.2012.533
Zhang, Z. M., Zhao, M. J., Ding, H. P., Rong, T. Z., and Pan, G. T. (2006). Quantitative trait loci analysis of plant height and ear height in maize (Zea mays L.). Russ. J. Genet. 42(3): 306-310. doi: 10.1134/s1022795406030112
Zhao, W. (2012). Ear height and plant height QTL mapping of high oil maize mutant. Hubei Agricultural Sciences. 51(7): 1312-1314. doi: 10.14088/j.cnki.issn0439-8114.2012.07.043
Zhao, X., Fang, P., Peng, Y., Zhang, J., Zeng, W., Ren, B., et al. (2018a). Genetic analysis and QTL mapping for seven agronomic traits in maize (Zea mays) using two connected populations. Acta Prataculturae Sinica. 27(9): 152-165. doi: 10.11686/cyxb2017438
Zhao, X., Peng, Y., Zhang, J., Fang, P., and Wu, B. (2018b). Identification of QTLs and Meta‐QTLs for Seven Agronomic Traits in Multiple Maize Populations under Well‐Watered and Water‐Stressed Conditions. Crop Sci. 58(2): 507-520. doi: 10.2135/cropsci2016.12.0991
Zheng, Z., Huang, Y., Tian, M., and Tan, Z. (2007). Mapping QTLs and epistasis for plant type traits in maize under two nitrogen levels. Journal of Maize Sciences. 15(2): 14-18. doi: 10.13597/j.cnki.maize.science.2007.02.004
Zheng, Z. P., and Liu, X. H. (2013). Genetic analysis of agronomic traits associated with plant architecture by QTL mapping in maize. Gen. Mol. Res. 12(2): 1243-1253. doi: 10.4238/2013.April.17.3
Zhu, J. J., Wang, X. P., Sun, C. X., Zhu, X. M., Li, M., Zhang, G. D., et al. (2011). Mapping of QTL Associated with Drought Tolerance in a Semi-Automobile Rain Shelter in Maize (Zea mays L.). Agric. Sci. China. 10(7): 987-996. doi: 10.1016/s1671-2927(11)60085-0

## Sheet: Table S2
Table S2 Significant SNPs for PH
Year	SNPs	Chr	Alleles	Pos	P.value	MAF	Phenotype_Variance_Explained(%)
2019	1_201909524	1	G/C	201909524	3.59806e-10	0.207665	2.48103
2019	2_110255364	2	T/C	110255364	1.98757e-08	0.268271	1.26488
2019	3_164419266	3	T/C	164419266	4.87977e-07	0.30303	1.57856
2019	3_197074611	3	G/A	197074611	1.12732e-06	0.40107	0.843305
2019	3_200267362	3	C/T	200267362	3.32012e-08	0.376114	1.31248
2019	8_18237333	8	A/G	18237333	6.60526e-09	0.420677	0.497742
2020	1_78380115	1	C/T	78380115	2.14527e-07	0.0733216	2.23224
2020	1_280351474	1	A/G	280351474	9.37158e-13	0.385159	0.636081
2020	1_289181349	1	T/C	289181349	6.31981e-12	0.113958	1.63091
2020	2_79335071	2	A/G	79335071	8.80647e-10	0.183746	1.44773
2020	2_221912962	2	C/G	221912962	5.46709e-07	0.490283	0.618672
2020	3_200267362	3	C/T	200267362	1.24418e-10	0.375442	0.881621
2020	4_182045481	4	A/G	182045481	1.45649e-07	0.404594	0.7924
2020	5_207570929	5	T/G	207570929	2.86761e-09	0.460247	0.626972
2020	6_8139614	6	C/G	8139614	6.55937e-08	0.215548	0.429983
2020	7_157639029	7	C/T	157639029	8.53156e-08	0.356007	1.1566
2020	8_131514821	8	C/T	131514821	5.32306e-10	0.177562	0.711996
2020	9_152687018	9	C/T	152687018	8.44642e-08	0.466431	0.503669
2021	1_148242089	1	T/C	148242089	1.75761e-11	0.28051	1.26649
2021	3_127714295	3	T/G	127714295	1.6802e-11	0.433515	0.834459
2021	3_194720972	3	T/C	194720972	1.89463e-08	0.45082	1.02857
2021	3_216338144	3	A/C	216338144	9.68679e-07	0.234062	0.885116
2021	6_125636487	6	G/A	125636487	3.75174e-08	0.39071	1.03687
2021	7_15010730	7	T/C	15010730	1.74135e-07	0.404372	0.623356
2021	7_141487867	7	A/T	141487867	4.85147e-08	0.388889	0.238803
2021	7_157639029	7	C/T	157639029	1.02451e-06	0.361566	0.829881
2021	9_11578844	9	G/A	11578844	1.40905e-11	0.416211	0.971286
2021	9_149750716	9	A/G	149750716	1.39881e-06	0.393443	0.494315
BLUE	1_10978497	1	T/G	10978497	9.90247e-08	0.280172	0.576146
BLUE	1_201909524	1	G/C	201909524	5.74011e-08	0.209483	1.67317
BLUE	2_79335071	2	A/G	79335071	4.63385e-07	0.181034	1.73505
BLUE	2_221912962	2	C/G	221912962	2.21828e-09	0.485345	1.1815
BLUE	3_3562774	3	A/T	3562774	7.24266e-07	0.302586	0.76436
BLUE	3_141590825	3	C/T	141590825	6.1474e-07	0.40431	0.509358
BLUE	3_173520569	3	T/A	173520569	3.95549e-07	0.366379	0.741655
BLUE	7_25178512	7	C/T	25178512	8.73709e-09	0.389655	0.667655

## Sheet: Table S3
Table S3 PH of different genotypes of co-located SNPs
Sample	SNP	Allele	PH	Year
C16297	chr1_201909524	CC	185.111	2019
C16299	chr1_201909524	CC	174.222	2019
W18052	chr1_201909524	CC	212.667	2019
W18055	chr1_201909524	CC	208.5	2019
W18059	chr1_201909524	CC	206.333	2019
W18063	chr1_201909524	CC	198.111	2019
W18065	chr1_201909524	CC	191.222	2019
W18067	chr1_201909524	CC	155.889	2019
W18072	chr1_201909524	CC	160.444	2019
W18079	chr1_201909524	CC	152.111	2019
W18081	chr1_201909524	CC	151	2019
W18084	chr1_201909524	CC	221.556	2019
W18090	chr1_201909524	CC	160.556	2019
W18091	chr1_201909524	CC	197.333	2019
W18104	chr1_201909524	CC	200.333	2019
W18124	chr1_201909524	CC	174.222	2019
W18129	chr1_201909524	CC	171.222	2019
W18130	chr1_201909524	CC	171.667	2019
C16004	chr1_201909524	CC	194.556	2019
C16012	chr1_201909524	CC	191.333	2019
C16022	chr1_201909524	CC	232.667	2019
C16102	chr1_201909524	CC	165.444	2019
C16064	chr1_201909524	CC	174.222	2019
C16105	chr1_201909524	CC	167.333	2019
C16114	chr1_201909524	CC	218.111	2019
C16153	chr1_201909524	CC	215.333	2019
C16163	chr1_201909524	CC	178.333	2019
C16162	chr1_201909524	CC	212.667	2019
C16158	chr1_201909524	CC	204.333	2019
C16155	chr1_201909524	CC	162.667	2019
C16167	chr1_201909524	CC	198.222	2019
C16239	chr1_201909524	CC	209	2019
C16241	chr1_201909524	CC	211.556	2019
C16242	chr1_201909524	CC	221.333	2019
W18198	chr1_201909524	CC	211.889	2019
W18215	chr1_201909524	CC	210.111	2019
W18216	chr1_201909524	CC	204.778	2019
W18272	chr1_201909524	CC	203	2019
W18356	chr1_201909524	CC	211	2019
W18398	chr1_201909524	CC	182.333	2019
W18408	chr1_201909524	CC	NA	2019
W18420	chr1_201909524	CC	176.111	2019
W18480	chr1_201909524	CC	214.889	2019
160015	chr1_201909524	CC	141.667	2019
160033	chr1_201909524	CC	184.889	2019
160034	chr1_201909524	CC	193.333	2019
160036	chr1_201909524	CC	191.667	2019
160042	chr1_201909524	CC	179.667	2019
160061	chr1_201909524	CC	196.889	2019
160062	chr1_201909524	CC	206.667	2019
160082	chr1_201909524	CC	168.667	2019
160092	chr1_201909524	CC	187.778	2019
160117	chr1_201909524	CC	190.222	2019
W18201	chr1_201909524	CC	182.667	2019
W18208	chr1_201909524	CC	210.667	2019
W18210	chr1_201909524	CC	214.667	2019
W18217	chr1_201909524	CC	230.222	2019
W18218	chr1_201909524	CC	230.222	2019
W18221	chr1_201909524	CC	175.333	2019
W18383	chr1_201909524	CC	245.333	2019
W18392	chr1_201909524	CC	231	2019
W18410	chr1_201909524	CC	228.778	2019
W18485	chr1_201909524	CC	NA	2019
W18487	chr1_201909524	CC	266.667	2019
W18281	chr1_201909524	CC	208.889	2019
W18273	chr1_201909524	CC	177.111	2019
W18267	chr1_201909524	CC	225	2019
W18251	chr1_201909524	CC	201.333	2019
W18306	chr1_201909524	CC	191.222	2019
W18307	chr1_201909524	CC	218.667	2019
W18335	chr1_201909524	CC	263	2019
W18338	chr1_201909524	CC	232.5	2019
W18303	chr1_201909524	CC	178.111	2019
W18301	chr1_201909524	CC	230.222	2019
W18300	chr1_201909524	CC	201.778	2019
W18372	chr1_201909524	CC	212.333	2019
W18374	chr1_201909524	CC	212	2019
W18377	chr1_201909524	CC	206.667	2019
W18343	chr1_201909524	CC	233.5	2019
W18350	chr1_201909524	CC	232	2019
W18400	chr1_201909524	CC	252.889	2019
W18423	chr1_201909524	CC	194.556	2019
W18427	chr1_201909524	CC	218.333	2019
W18430	chr1_201909524	CC	195.222	2019
W18447	chr1_201909524	CC	172	2019
W18488	chr1_201909524	CC	200	2019
W18448	chr1_201909524	CC	204.333	2019
W18449	chr1_201909524	CC	214.667	2019
W18451	chr1_201909524	CC	228.667	2019
W18462	chr1_201909524	CC	232.111	2019
W18470	chr1_201909524	CC	223.889	2019
160072	chr1_201909524	CC	251.778	2019
W18378	chr1_201909524	CC	227.333	2019
W18491	chr1_201909524	CC	236.444	2019
W18501	chr1_201909524	CC	220.778	2019
160019	chr1_201909524	CC	199.667	2019
160047	chr1_201909524	CC	201.333	2019
160069	chr1_201909524	CC	253.778	2019
160070	chr1_201909524	CC	238	2019
160110	chr1_201909524	CC	202.444	2019
160115	chr1_201909524	CC	221.333	2019
160233	chr1_201909524	CC	260.333	2019
160242	chr1_201909524	CC	NA	2019
160247	chr1_201909524	CC	246.167	2019
160248	chr1_201909524	CC	280.833	2019
160249	chr1_201909524	CC	214.833	2019
160262	chr1_201909524	CC	286.667	2019
160273	chr1_201909524	CC	279	2019
160277	chr1_201909524	CC	244.333	2019
160279	chr1_201909524	CC	272	2019
160281	chr1_201909524	CC	221	2019
160286	chr1_201909524	CC	NA	2019
C16297	chr1_201909524	CC	181.625	2020
C16299	chr1_201909524	CC	195.625	2020
W18052	chr1_201909524	CC	209.125	2020
W18055	chr1_201909524	CC	214.125	2020
W18059	chr1_201909524	CC	194.875	2020
W18063	chr1_201909524	CC	196	2020
W18065	chr1_201909524	CC	180.75	2020
W18067	chr1_201909524	CC	168.25	2020
W18072	chr1_201909524	CC	147.125	2020
W18079	chr1_201909524	CC	161.625	2020
W18081	chr1_201909524	CC	220.375	2020
W18084	chr1_201909524	CC	207.625	2020
W18090	chr1_201909524	CC	172.625	2020
W18091	chr1_201909524	CC	195.375	2020
W18104	chr1_201909524	CC	190	2020
W18124	chr1_201909524	CC	159.375	2020
W18129	chr1_201909524	CC	190.75	2020
W18130	chr1_201909524	CC	183	2020
C16004	chr1_201909524	CC	188.875	2020
C16012	chr1_201909524	CC	169	2020
C16022	chr1_201909524	CC	235.625	2020
C16102	chr1_201909524	CC	175.25	2020
C16064	chr1_201909524	CC	182.75	2020
C16105	chr1_201909524	CC	185.25	2020
C16114	chr1_201909524	CC	220.25	2020
C16153	chr1_201909524	CC	228	2020
C16163	chr1_201909524	CC	184	2020
C16162	chr1_201909524	CC	208.75	2020
C16158	chr1_201909524	CC	228.5	2020
C16155	chr1_201909524	CC	168.75	2020
C16167	chr1_201909524	CC	199.25	2020
C16239	chr1_201909524	CC	181.875	2020
C16241	chr1_201909524	CC	217.25	2020
C16242	chr1_201909524	CC	190.375	2020
W18198	chr1_201909524	CC	214.375	2020
W18215	chr1_201909524	CC	182.75	2020
W18216	chr1_201909524	CC	172.875	2020
W18272	chr1_201909524	CC	NA	2020
W18356	chr1_201909524	CC	241.875	2020
W18398	chr1_201909524	CC	201.125	2020
W18408	chr1_201909524	CC	244.375	2020
W18420	chr1_201909524	CC	250.875	2020
W18480	chr1_201909524	CC	200	2020
160015	chr1_201909524	CC	142.25	2020
160033	chr1_201909524	CC	182.875	2020
160034	chr1_201909524	CC	202.375	2020
160036	chr1_201909524	CC	194	2020
160042	chr1_201909524	CC	215.5	2020
160061	chr1_201909524	CC	240.75	2020
160062	chr1_201909524	CC	214.625	2020
160082	chr1_201909524	CC	169.125	2020
160092	chr1_201909524	CC	209	2020
160117	chr1_201909524	CC	203.625	2020
W18201	chr1_201909524	CC	195.125	2020
W18208	chr1_201909524	CC	209.375	2020
W18210	chr1_201909524	CC	206.125	2020
W18217	chr1_201909524	CC	253.375	2020
W18218	chr1_201909524	CC	218.125	2020
W18221	chr1_201909524	CC	200.625	2020
W18383	chr1_201909524	CC	NA	2020
W18392	chr1_201909524	CC	225.625	2020
W18410	chr1_201909524	CC	224.625	2020
W18485	chr1_201909524	CC	265.25	2020
W18487	chr1_201909524	CC	NA	2020
W18281	chr1_201909524	CC	212.375	2020
W18273	chr1_201909524	CC	212.875	2020
W18267	chr1_201909524	CC	212.875	2020
W18251	chr1_201909524	CC	202.5	2020
W18306	chr1_201909524	CC	214.625	2020
W18307	chr1_201909524	CC	280	2020
W18335	chr1_201909524	CC	230.375	2020
W18338	chr1_201909524	CC	234	2020
W18303	chr1_201909524	CC	201.375	2020
W18301	chr1_201909524	CC	213.5	2020
W18300	chr1_201909524	CC	231	2020
W18372	chr1_201909524	CC	202.5	2020
W18374	chr1_201909524	CC	221	2020
W18377	chr1_201909524	CC	236.25	2020
W18343	chr1_201909524	CC	220.875	2020
W18350	chr1_201909524	CC	249.875	2020
W18400	chr1_201909524	CC	264.5	2020
W18423	chr1_201909524	CC	208.875	2020
W18427	chr1_201909524	CC	230.25	2020
W18430	chr1_201909524	CC	202.125	2020
W18447	chr1_201909524	CC	211.25	2020
W18488	chr1_201909524	CC	NA	2020
W18448	chr1_201909524	CC	224.375	2020
W18449	chr1_201909524	CC	259.25	2020
W18451	chr1_201909524	CC	227.25	2020
W18462	chr1_201909524	CC	265.75	2020
W18470	chr1_201909524	CC	223.625	2020
160072	chr1_201909524	CC	264	2020
W18378	chr1_201909524	CC	225.375	2020
W18491	chr1_201909524	CC	195.75	2020
W18501	chr1_201909524	CC	220	2020
160019	chr1_201909524	CC	230.75	2020
160047	chr1_201909524	CC	209.125	2020
160069	chr1_201909524	CC	223.125	2020
160070	chr1_201909524	CC	256	2020
160110	chr1_201909524	CC	210.625	2020
160115	chr1_201909524	CC	232.875	2020
160233	chr1_201909524	CC	262	2020
160242	chr1_201909524	CC	NA	2020
160247	chr1_201909524	CC	250.625	2020
160248	chr1_201909524	CC	271	2020
160249	chr1_201909524	CC	216.25	2020
160262	chr1_201909524	CC	286.125	2020
160273	chr1_201909524	CC	283.125	2020
160277	chr1_201909524	CC	233.125	2020
160279	chr1_201909524	CC	240.375	2020
160281	chr1_201909524	CC	230.875	2020
160286	chr1_201909524	CC	266.125	2020
C16297	chr1_201909524	CC	187.25	2021
C16299	chr1_201909524	CC	186.5	2021
W18052	chr1_201909524	CC	NA	2021
W18055	chr1_201909524	CC	220.5	2021
W18059	chr1_201909524	CC	205.375	2021
W18063	chr1_201909524	CC	198.75	2021
W18065	chr1_201909524	CC	174.5	2021
W18067	chr1_201909524	CC	195.625	2021
W18072	chr1_201909524	CC	162.875	2021
W18079	chr1_201909524	CC	172.875	2021
W18081	chr1_201909524	CC	208.875	2021
W18084	chr1_201909524	CC	261.375	2021
W18090	chr1_201909524	CC	142.125	2021
W18091	chr1_201909524	CC	200.125	2021
W18104	chr1_201909524	CC	214.375	2021
W18124	chr1_201909524	CC	159.625	2021
W18129	chr1_201909524	CC	206	2021
W18130	chr1_201909524	CC	177.75	2021
C16004	chr1_201909524	CC	215.5	2021
C16012	chr1_201909524	CC	169.25	2021
C16022	chr1_201909524	CC	234.75	2021
C16102	chr1_201909524	CC	189.5	2021
C16064	chr1_201909524	CC	192.875	2021
C16105	chr1_201909524	CC	192.25	2021
C16114	chr1_201909524	CC	223.25	2021
C16153	chr1_201909524	CC	237.25	2021
C16163	chr1_201909524	CC	165.5	2021
C16162	chr1_201909524	CC	NA	2021
C16158	chr1_201909524	CC	248.625	2021
C16155	chr1_201909524	CC	171.75	2021
C16167	chr1_201909524	CC	NA	2021
C16239	chr1_201909524	CC	160.125	2021
C16241	chr1_201909524	CC	NA	2021
C16242	chr1_201909524	CC	173.375	2021
W18198	chr1_201909524	CC	220.625	2021
W18215	chr1_201909524	CC	189.5	2021
W18216	chr1_201909524	CC	189.875	2021
W18272	chr1_201909524	CC	197.625	2021
W18356	chr1_201909524	CC	254	2021
W18398	chr1_201909524	CC	193	2021
W18408	chr1_201909524	CC	260.75	2021
W18420	chr1_201909524	CC	275	2021
W18480	chr1_201909524	CC	208	2021
160015	chr1_201909524	CC	172	2021
160033	chr1_201909524	CC	184.25	2021
160034	chr1_201909524	CC	182.5	2021
160036	chr1_201909524	CC	231.5	2021
160042	chr1_201909524	CC	257	2021
160061	chr1_201909524	CC	235	2021
160062	chr1_201909524	CC	229	2021
160082	chr1_201909524	CC	176.333	2021
160092	chr1_201909524	CC	191.75	2021
160117	chr1_201909524	CC	199.75	2021
W18201	chr1_201909524	CC	184.125	2021
W18208	chr1_201909524	CC	228.625	2021
W18210	chr1_201909524	CC	246.625	2021
W18217	chr1_201909524	CC	223.625	2021
W18218	chr1_201909524	CC	229	2021
W18221	chr1_201909524	CC	143	2021
W18383	chr1_201909524	CC	240.75	2021
W18392	chr1_201909524	CC	233.125	2021
W18410	chr1_201909524	CC	247.875	2021
W18485	chr1_201909524	CC	NA	2021
W18487	chr1_201909524	CC	285.125	2021
W18281	chr1_201909524	CC	177.5	2021
W18273	chr1_201909524	CC	NA	2021
W18267	chr1_201909524	CC	228.125	2021
W18251	chr1_201909524	CC	199.625	2021
W18306	chr1_201909524	CC	175.792	2021
W18307	chr1_201909524	CC	288.875	2021
W18335	chr1_201909524	CC	251.625	2021
W18338	chr1_201909524	CC	291.5	2021
W18303	chr1_201909524	CC	200	2021
W18301	chr1_201909524	CC	254	2021
W18300	chr1_201909524	CC	253.375	2021
W18372	chr1_201909524	CC	NA	2021
W18374	chr1_201909524	CC	239.75	2021
W18377	chr1_201909524	CC	227.167	2021
W18343	chr1_201909524	CC	243.25	2021
W18350	chr1_201909524	CC	223.625	2021
W18400	chr1_201909524	CC	259.875	2021
W18423	chr1_201909524	CC	225.5	2021
W18427	chr1_201909524	CC	241	2021
W18430	chr1_201909524	CC	189.75	2021
W18447	chr1_201909524	CC	204.375	2021
W18488	chr1_201909524	CC	NA	2021
W18448	chr1_201909524	CC	233	2021
W18449	chr1_201909524	CC	250.75	2021
W18451	chr1_201909524	CC	264.375	2021
W18462	chr1_201909524	CC	278.75	2021
W18470	chr1_201909524	CC	NA	2021
160072	chr1_201909524	CC	260.375	2021
W18378	chr1_201909524	CC	229	2021
W18491	chr1_201909524	CC	221.25	2021
W18501	chr1_201909524	CC	231.375	2021
160019	chr1_201909524	CC	218.5	2021
160047	chr1_201909524	CC	212.875	2021
160069	chr1_201909524	CC	262.75	2021
160070	chr1_201909524	CC	241.625	2021
160110	chr1_201909524	CC	214.75	2021
160115	chr1_201909524	CC	260.5	2021
160233	chr1_201909524	CC	NA	2021
160242	chr1_201909524	CC	NA	2021
160247	chr1_201909524	CC	267.25	2021
160248	chr1_201909524	CC	278.625	2021
160249	chr1_201909524	CC	219.5	2021
160262	chr1_201909524	CC	NA	2021
160273	chr1_201909524	CC	283.625	2021
160277	chr1_201909524	CC	220.5	2021
160279	chr1_201909524	CC	250.625	2021
160281	chr1_201909524	CC	223.25	2021
160286	chr1_201909524	CC	272.375	2021
C16297	chr1_201909524	CC	186.106	BLUE
C16299	chr1_201909524	CC	184.476	BLUE
W18052	chr1_201909524	CC	210.608	BLUE
W18055	chr1_201909524	CC	213.177	BLUE
W18059	chr1_201909524	CC	200.997	BLUE
W18063	chr1_201909524	CC	198.321	BLUE
W18065	chr1_201909524	CC	184.083	BLUE
W18067	chr1_201909524	CC	171.404	BLUE
W18072	chr1_201909524	CC	157.964	BLUE
W18079	chr1_201909524	CC	161.392	BLUE
W18081	chr1_201909524	CC	199.966	BLUE
W18084	chr1_201909524	CC	229.583	BLUE
W18090	chr1_201909524	CC	159.368	BLUE
W18091	chr1_201909524	CC	198.202	BLUE
W18104	chr1_201909524	CC	202.023	BLUE
W18124	chr1_201909524	CC	166.44	BLUE
W18129	chr1_201909524	CC	187.368	BLUE
W18130	chr1_201909524	CC	177.273	BLUE
C16004	chr1_201909524	CC	199.547	BLUE
C16012	chr1_201909524	CC	179.273	BLUE
C16022	chr1_201909524	CC	234.737	BLUE
C16102	chr1_201909524	CC	175.749	BLUE
C16064	chr1_201909524	CC	182.618	BLUE
C16105	chr1_201909524	CC	180.202	BLUE
C16114	chr1_201909524	CC	220.821	BLUE
C16153	chr1_201909524	CC	225.845	BLUE
C16163	chr1_201909524	CC	176.916	BLUE
C16162	chr1_201909524	CC	215.389	BLUE
C16158	chr1_201909524	CC	224.523	BLUE
C16155	chr1_201909524	CC	166.525	BLUE
C16167	chr1_201909524	CC	199.87	BLUE
C16239	chr1_201909524	CC	187.916	BLUE
C16241	chr1_201909524	CC	218.412	BLUE
C16242	chr1_201909524	CC	199.416	BLUE
W18198	chr1_201909524	CC	215.726	BLUE
W18215	chr1_201909524	CC	197.035	BLUE
W18216	chr1_201909524	CC	192.035	BLUE
W18272	chr1_201909524	CC	199.906	BLUE
W18356	chr1_201909524	CC	231.791	BLUE
W18398	chr1_201909524	CC	191.38	BLUE
W18408	chr1_201909524	CC	249.836	BLUE
W18420	chr1_201909524	CC	219.314	BLUE
W18480	chr1_201909524	CC	209.297	BLUE
160015	chr1_201909524	CC	151.13	BLUE
160033	chr1_201909524	CC	184.761	BLUE
160034	chr1_201909524	CC	193.452	BLUE
160036	chr1_201909524	CC	204.345	BLUE
160042	chr1_201909524	CC	212.63	BLUE
160061	chr1_201909524	CC	220.94	BLUE
160062	chr1_201909524	CC	215.952	BLUE
160082	chr1_201909524	CC	171.618	BLUE
160092	chr1_201909524	CC	195.607	BLUE
160117	chr1_201909524	CC	197.404	BLUE
W18201	chr1_201909524	CC	187.273	BLUE
W18208	chr1_201909524	CC	216.059	BLUE
W18210	chr1_201909524	CC	221.987	BLUE
W18217	chr1_201909524	CC	235.583	BLUE
W18218	chr1_201909524	CC	227.047	BLUE
W18221	chr1_201909524	CC	173.952	BLUE
W18383	chr1_201909524	CC	237.284	BLUE
W18392	chr1_201909524	CC	230.702	BLUE
W18410	chr1_201909524	CC	233.678	BLUE
W18485	chr1_201909524	CC	269.93	BLUE
W18487	chr1_201909524	CC	272.921	BLUE
W18281	chr1_201909524	CC	201.547	BLUE
W18273	chr1_201909524	CC	195.856	BLUE
W18267	chr1_201909524	CC	223.059	BLUE
W18251	chr1_201909524	CC	201.809	BLUE
W18306	chr1_201909524	CC	194.13	BLUE
W18307	chr1_201909524	CC	256.88	BLUE
W18335	chr1_201909524	CC	247.136	BLUE
W18338	chr1_201909524	CC	251.469	BLUE
W18303	chr1_201909524	CC	191.642	BLUE
W18301	chr1_201909524	CC	232.868	BLUE
W18300	chr1_201909524	CC	225.499	BLUE
W18372	chr1_201909524	CC	208.983	BLUE
W18374	chr1_201909524	CC	223.052	BLUE
W18377	chr1_201909524	CC	222.163	BLUE
W18343	chr1_201909524	CC	231.344	BLUE
W18350	chr1_201909524	CC	233.969	BLUE
W18400	chr1_201909524	CC	258.833	BLUE
W18423	chr1_201909524	CC	208.118	BLUE
W18427	chr1_201909524	CC	228.845	BLUE
W18430	chr1_201909524	CC	196.261	BLUE
W18447	chr1_201909524	CC	193.095	BLUE
W18488	chr1_201909524	CC	210.783	BLUE
W18448	chr1_201909524	CC	218.88	BLUE
W18449	chr1_201909524	CC	238.345	BLUE
W18451	chr1_201909524	CC	239.095	BLUE
W18462	chr1_201909524	CC	255.678	BLUE
W18470	chr1_201909524	CC	225.231	BLUE
160072	chr1_201909524	CC	258.357	BLUE
W18378	chr1_201909524	CC	225.282	BLUE
W18491	chr1_201909524	CC	221.107	BLUE
W18501	chr1_201909524	CC	224.214	BLUE
160019	chr1_201909524	CC	214.559	BLUE
160047	chr1_201909524	CC	207.487	BLUE
160069	chr1_201909524	CC	248.214	BLUE
160070	chr1_201909524	CC	244.809	BLUE
160110	chr1_201909524	CC	208.928	BLUE
160115	chr1_201909524	CC	236.452	BLUE
160233	chr1_201909524	CC	262.508	BLUE
160242	chr1_201909524	CC	282.979	BLUE
160247	chr1_201909524	CC	253.483	BLUE
160248	chr1_201909524	CC	275.622	BLUE
160249	chr1_201909524	CC	215.663	BLUE
160262	chr1_201909524	CC	275.014	BLUE
160273	chr1_201909524	CC	280.566	BLUE
160277	chr1_201909524	CC	228.382	BLUE
160279	chr1_201909524	CC	248.866	BLUE
160281	chr1_201909524	CC	223.916	BLUE
160286	chr1_201909524	CC	266.523	BLUE
C16300	chr1_201909524	GG	155.556	2019
C16301	chr1_201909524	GG	164.333	2019
C16303	chr1_201909524	GG	191	2019
C16307	chr1_201909524	GG	196.444	2019
C16308	chr1_201909524	GG	215.889	2019
C16311	chr1_201909524	GG	193.444	2019
W18003	chr1_201909524	GG	129.167	2019
W18004	chr1_201909524	GG	143.667	2019
W18005	chr1_201909524	GG	166.5	2019
W18006	chr1_201909524	GG	165.333	2019
W18009	chr1_201909524	GG	153	2019
W18010	chr1_201909524	GG	168.833	2019
W18012	chr1_201909524	GG	145.333	2019
W18013	chr1_201909524	GG	156.667	2019
W18014	chr1_201909524	GG	191.5	2019
W18015	chr1_201909524	GG	135.833	2019
W18016	chr1_201909524	GG	166	2019
W18017	chr1_201909524	GG	138.333	2019
W18018	chr1_201909524	GG	153.833	2019
W18019	chr1_201909524	GG	247	2019
W18020	chr1_201909524	GG	130.444	2019
W18023	chr1_201909524	GG	149.889	2019
W18024	chr1_201909524	GG	127.444	2019
W18025	chr1_201909524	GG	151.889	2019
W18026	chr1_201909524	GG	163.889	2019
W18027	chr1_201909524	GG	158.889	2019
W18029	chr1_201909524	GG	169	2019
W18030	chr1_201909524	GG	214.333	2019
W18031	chr1_201909524	GG	157.667	2019
W18034	chr1_201909524	GG	167.167	2019
W18035	chr1_201909524	GG	190.833	2019
W18037	chr1_201909524	GG	154.5	2019
W18040	chr1_201909524	GG	181.833	2019
W18041	chr1_201909524	GG	171.5	2019
W18042	chr1_201909524	GG	157.667	2019
W18043	chr1_201909524	GG	176.667	2019
W18044	chr1_201909524	GG	181.167	2019
W18045	chr1_201909524	GG	174.5	2019
W18046	chr1_201909524	GG	161.667	2019
W18048	chr1_201909524	GG	197.167	2019
W18049	chr1_201909524	GG	202.333	2019
W18051	chr1_201909524	GG	155.5	2019
W18053	chr1_201909524	GG	202.333	2019
W18056	chr1_201909524	GG	188.5	2019
W18057	chr1_201909524	GG	168.167	2019
W18058	chr1_201909524	GG	185.5	2019
W18060	chr1_201909524	GG	202	2019
W18061	chr1_201909524	GG	185.833	2019
W18062	chr1_201909524	GG	167.833	2019
W18064	chr1_201909524	GG	215.556	2019
W18066	chr1_201909524	GG	194.667	2019
W18068	chr1_201909524	GG	209.667	2019
W18069	chr1_201909524	GG	187.778	2019
W18070	chr1_201909524	GG	200.667	2019
W18071	chr1_201909524	GG	185.333	2019
W18073	chr1_201909524	GG	210.778	2019
W18074	chr1_201909524	GG	173.667	2019
W18076	chr1_201909524	GG	182.667	2019
W18077	chr1_201909524	GG	148.667	2019
W18082	chr1_201909524	GG	177.111	2019
W18085	chr1_201909524	GG	157.556	2019
W18086	chr1_201909524	GG	175.667	2019
W18087	chr1_201909524	GG	NA	2019
W18088	chr1_201909524	GG	194.111	2019
W18089	chr1_201909524	GG	213.778	2019
W18092	chr1_201909524	GG	195	2019
W18093	chr1_201909524	GG	NA	2019
W18094	chr1_201909524	GG	200.778	2019
W18095	chr1_201909524	GG	185.333	2019
W18096	chr1_201909524	GG	199.222	2019
W18097	chr1_201909524	GG	190.667	2019
W18098	chr1_201909524	GG	179.222	2019
W18099	chr1_201909524	GG	160.111	2019
W18100	chr1_201909524	GG	195.333	2019
W18102	chr1_201909524	GG	225	2019
W18103	chr1_201909524	GG	143	2019
W18107	chr1_201909524	GG	157.222	2019
W18120	chr1_201909524	GG	206.667	2019
W18121	chr1_201909524	GG	156.556	2019
W18122	chr1_201909524	GG	209.556	2019
W18123	chr1_201909524	GG	224.778	2019
W18126	chr1_201909524	GG	169.667	2019
W18127	chr1_201909524	GG	222.444	2019
W18131	chr1_201909524	GG	195	2019
W18133	chr1_201909524	GG	181.111	2019
W18134	chr1_201909524	GG	233.889	2019
W18137	chr1_201909524	GG	177.667	2019
W18144	chr1_201909524	GG	141.444	2019
W18146	chr1_201909524	GG	195.111	2019
W18147	chr1_201909524	GG	201.889	2019
C16054	chr1_201909524	GG	225.778	2019
C16053	chr1_201909524	GG	187	2019
C16052	chr1_201909524	GG	185.889	2019
C16049	chr1_201909524	GG	194	2019
C16002	chr1_201909524	GG	179.333	2019
C16001	chr1_201909524	GG	158.111	2019
C16003	chr1_201909524	GG	152.444	2019
C16006	chr1_201909524	GG	159.778	2019
C16009	chr1_201909524	GG	149.333	2019
C16010	chr1_201909524	GG	168.111	2019
C16015	chr1_201909524	GG	NA	2019
C16016	chr1_201909524	GG	NA	2019
C16017	chr1_201909524	GG	228.333	2019
C16018	chr1_201909524	GG	218.667	2019
C16020	chr1_201909524	GG	205.889	2019
C16021	chr1_201909524	GG	168.417	2019
C16040	chr1_201909524	GG	180.333	2019
C16025	chr1_201909524	GG	195.111	2019
C16044	chr1_201909524	GG	198.889	2019
C16024	chr1_201909524	GG	190.444	2019
C16023	chr1_201909524	GG	172.667	2019
C16042	chr1_201909524	GG	191.222	2019
C16041	chr1_201909524	GG	164.889	2019
C16039	chr1_201909524	GG	183.889	2019
C16026	chr1_201909524	GG	179.222	2019
C16027	chr1_201909524	GG	173.167	2019
C16038	chr1_201909524	GG	164.778	2019
C16037	chr1_201909524	GG	173.778	2019
C16030	chr1_201909524	GG	228.111	2019
C16036	chr1_201909524	GG	169	2019
C16101	chr1_201909524	GG	243	2019
C16099	chr1_201909524	GG	NA	2019
C16034	chr1_201909524	GG	172.444	2019
C16033	chr1_201909524	GG	155.222	2019
C16032	chr1_201909524	GG	150.333	2019
C16031	chr1_201909524	GG	207.778	2019
C16096	chr1_201909524	GG	218.222	2019
C16095	chr1_201909524	GG	228.778	2019
C16094	chr1_201909524	GG	201.111	2019
C16089	chr1_201909524	GG	189.778	2019
C16088	chr1_201909524	GG	222.444	2019
C16083	chr1_201909524	GG	170.444	2019
C16082	chr1_201909524	GG	186.778	2019
C16080	chr1_201909524	GG	190	2019
C16079	chr1_201909524	GG	232.778	2019
C16059	chr1_201909524	GG	226.556	2019
C16111	chr1_201909524	GG	188.667	2019
C16074	chr1_201909524	GG	207.889	2019
C16073	chr1_201909524	GG	211.444	2019
C16069	chr1_201909524	GG	245.444	2019
C16066	chr1_201909524	GG	180.333	2019
C16106	chr1_201909524	GG	175.556	2019
C16112	chr1_201909524	GG	128.889	2019
C16115	chr1_201909524	GG	224.778	2019
C16116	chr1_201909524	GG	184.889	2019
C16119	chr1_201909524	GG	185.667	2019
C16121	chr1_201909524	GG	241.111	2019
C16127	chr1_201909524	GG	236.556	2019
C16132	chr1_201909524	GG	203	2019
C16134	chr1_201909524	GG	NA	2019
C16135	chr1_201909524	GG	199.667	2019
C16137	chr1_201909524	GG	222.333	2019
C16141	chr1_201909524	GG	205.444	2019
C16156	chr1_201909524	GG	166.556	2019
C16161	chr1_201909524	GG	192.444	2019
C16159	chr1_201909524	GG	161.333	2019
C16164	chr1_201909524	GG	191.167	2019
C16165	chr1_201909524	GG	153.222	2019
C16169	chr1_201909524	GG	189.333	2019
C16237	chr1_201909524	GG	214	2019
C16248	chr1_201909524	GG	200.222	2019
C16245	chr1_201909524	GG	181.444	2019
C16281	chr1_201909524	GG	150.333	2019
C16294	chr1_201909524	GG	204.222	2019
W18148	chr1_201909524	GG	214.444	2019
W18151	chr1_201909524	GG	148.889	2019
W18150	chr1_201909524	GG	170.222	2019
W18152	chr1_201909524	GG	208.889	2019
W18153	chr1_201909524	GG	162.556	2019
W18154	chr1_201909524	GG	195.889	2019
W18158	chr1_201909524	GG	167.222	2019
W18161	chr1_201909524	GG	173.222	2019
W18165	chr1_201909524	GG	171	2019
W18167	chr1_201909524	GG	228.444	2019
W18168	chr1_201909524	GG	197.667	2019
W18169	chr1_201909524	GG	192.333	2019
W18170	chr1_201909524	GG	142.778	2019
W18171	chr1_201909524	GG	202.222	2019
W18173	chr1_201909524	GG	204.222	2019
W18175	chr1_201909524	GG	208.556	2019
W18177	chr1_201909524	GG	162.667	2019
W18181	chr1_201909524	GG	191	2019
W18183	chr1_201909524	GG	216.667	2019
W18188	chr1_201909524	GG	259.444	2019
W18189	chr1_201909524	GG	183.556	2019
W18190	chr1_201909524	GG	191.333	2019
W18192	chr1_201909524	GG	212.778	2019
W18194	chr1_201909524	GG	NA	2019
W18195	chr1_201909524	GG	185.444	2019
W18200	chr1_201909524	GG	NA	2019
W18202	chr1_201909524	GG	169	2019
W18224	chr1_201909524	GG	207.333	2019
W18225	chr1_201909524	GG	189.222	2019
W18229	chr1_201909524	GG	207.889	2019
W18230	chr1_201909524	GG	169	2019
W18231	chr1_201909524	GG	189	2019
W18232	chr1_201909524	GG	183.333	2019
W18233	chr1_201909524	GG	177.333	2019
W18234	chr1_201909524	GG	189.556	2019
W18237	chr1_201909524	GG	190.444	2019
W18239	chr1_201909524	GG	159.889	2019
W18241	chr1_201909524	GG	187.222	2019
W18242	chr1_201909524	GG	219.333	2019
W18245	chr1_201909524	GG	187.778	2019
W18248	chr1_201909524	GG	226.889	2019
W18250	chr1_201909524	GG	197.333	2019
W18252	chr1_201909524	GG	196.444	2019
W18254	chr1_201909524	GG	192.444	2019
W18255	chr1_201909524	GG	207.444	2019
W18259	chr1_201909524	GG	203.889	2019
W18263	chr1_201909524	GG	226.111	2019
W18264	chr1_201909524	GG	215.111	2019
W18265	chr1_201909524	GG	174	2019
W18269	chr1_201909524	GG	191.222	2019
W18275	chr1_201909524	GG	197.111	2019
W18280	chr1_201909524	GG	197.667	2019
W18283	chr1_201909524	GG	217.556	2019
W18286	chr1_201909524	GG	204.667	2019
W18289	chr1_201909524	GG	188.444	2019
W18291	chr1_201909524	GG	214.167	2019
W18296	chr1_201909524	GG	212.222	2019
W18319	chr1_201909524	GG	195.222	2019
W18339	chr1_201909524	GG	178.333	2019
W18341	chr1_201909524	GG	226.667	2019
W18344	chr1_201909524	GG	211	2019
W18346	chr1_201909524	GG	199.333	2019
W18351	chr1_201909524	GG	165.333	2019
W18352	chr1_201909524	GG	222.667	2019
W18353	chr1_201909524	GG	166.5	2019
W18357	chr1_201909524	GG	202	2019
W18359	chr1_201909524	GG	208.833	2019
W18369	chr1_201909524	GG	198.556	2019
W18387	chr1_201909524	GG	213.222	2019
W18396	chr1_201909524	GG	252.667	2019
W18397	chr1_201909524	GG	183.333	2019
W18415	chr1_201909524	GG	183	2019
W18429	chr1_201909524	GG	171.778	2019
W18432	chr1_201909524	GG	205.222	2019
W18437	chr1_201909524	GG	253.778	2019
W18455	chr1_201909524	GG	225.778	2019
W18498	chr1_201909524	GG	180.667	2019
160001	chr1_201909524	GG	152.667	2019
160002	chr1_201909524	GG	178.111	2019
160003	chr1_201909524	GG	118.333	2019
160004	chr1_201909524	GG	156.889	2019
160005	chr1_201909524	GG	147.333	2019
160006	chr1_201909524	GG	125.556	2019
160007	chr1_201909524	GG	172.444	2019
160008	chr1_201909524	GG	146.333	2019
160010	chr1_201909524	GG	137.111	2019
160011	chr1_201909524	GG	177.889	2019
160012	chr1_201909524	GG	171	2019
160013	chr1_201909524	GG	187.222	2019
160014	chr1_201909524	GG	175.778	2019
160016	chr1_201909524	GG	184.333	2019
160017	chr1_201909524	GG	174.556	2019
160018	chr1_201909524	GG	146.889	2019
160020	chr1_201909524	GG	159	2019
160023	chr1_201909524	GG	207.556	2019
160026	chr1_201909524	GG	176	2019
160027	chr1_201909524	GG	151.778	2019
160028	chr1_201909524	GG	138.778	2019
160029	chr1_201909524	GG	192.333	2019
160030	chr1_201909524	GG	157.778	2019
160032	chr1_201909524	GG	192.778	2019
160035	chr1_201909524	GG	184.444	2019
160037	chr1_201909524	GG	176.556	2019
160038	chr1_201909524	GG	151.222	2019
160039	chr1_201909524	GG	147.111	2019
160041	chr1_201909524	GG	156.222	2019
160043	chr1_201909524	GG	193.333	2019
160044	chr1_201909524	GG	197.667	2019
160045	chr1_201909524	GG	187.778	2019
160049	chr1_201909524	GG	192.444	2019
160051	chr1_201909524	GG	193.556	2019
160056	chr1_201909524	GG	206.222	2019
160057	chr1_201909524	GG	234.111	2019
160058	chr1_201909524	GG	223.111	2019
160059	chr1_201909524	GG	204.111	2019
160063	chr1_201909524	GG	184.889	2019
160064	chr1_201909524	GG	177.556	2019
160065	chr1_201909524	GG	172.333	2019
160068	chr1_201909524	GG	189.333	2019
160071	chr1_201909524	GG	194.889	2019
160073	chr1_201909524	GG	247.444	2019
160075	chr1_201909524	GG	195.444	2019
160078	chr1_201909524	GG	155.222	2019
160079	chr1_201909524	GG	159.222	2019
160084	chr1_201909524	GG	206.667	2019
160085	chr1_201909524	GG	216	2019
160088	chr1_201909524	GG	222.667	2019
160089	chr1_201909524	GG	218.444	2019
160090	chr1_201909524	GG	204.444	2019
160091	chr1_201909524	GG	184	2019
160094	chr1_201909524	GG	194.444	2019
160096	chr1_201909524	GG	181.556	2019
160097	chr1_201909524	GG	180.444	2019
160098	chr1_201909524	GG	188.667	2019
160099	chr1_201909524	GG	220.222	2019
160100	chr1_201909524	GG	195.556	2019
160105	chr1_201909524	GG	197.778	2019
160106	chr1_201909524	GG	182.667	2019
160108	chr1_201909524	GG	152.111	2019
160109	chr1_201909524	GG	204.111	2019
160129	chr1_201909524	GG	200	2019
160130	chr1_201909524	GG	167.667	2019
160131	chr1_201909524	GG	196.556	2019
160134	chr1_201909524	GG	199	2019
160135	chr1_201909524	GG	186.778	2019
160136	chr1_201909524	GG	181.556	2019
160137	chr1_201909524	GG	174	2019
160140	chr1_201909524	GG	151.778	2019
160141	chr1_201909524	GG	226.889	2019
160143	chr1_201909524	GG	170.111	2019
160214	chr1_201909524	GG	208	2019
C16140	chr1_201909524	GG	192.778	2019
W18185	chr1_201909524	GG	234.667	2019
W18186	chr1_201909524	GG	233.222	2019
W18197	chr1_201909524	GG	197.667	2019
W18206	chr1_201909524	GG	211	2019
W18209	chr1_201909524	GG	227.444	2019
W18211	chr1_201909524	GG	224.556	2019
W18213	chr1_201909524	GG	241.778	2019
W18226	chr1_201909524	GG	190	2019
W18227	chr1_201909524	GG	185.778	2019
W18228	chr1_201909524	GG	212.889	2019
W18256	chr1_201909524	GG	209.778	2019
W18297	chr1_201909524	GG	237.889	2019
W18324	chr1_201909524	GG	216	2019
W18310	chr1_201909524	GG	NA	2019
W18316	chr1_201909524	GG	204.444	2019
W18327	chr1_201909524	GG	224.5	2019
W18345	chr1_201909524	GG	221.5	2019
W18348	chr1_201909524	GG	199	2019
W18382	chr1_201909524	GG	219.167	2019
W18438	chr1_201909524	GG	209.556	2019
W18441	chr1_201909524	GG	236.667	2019
W18450	chr1_201909524	GG	241.667	2019
W18463	chr1_201909524	GG	195	2019
W18471	chr1_201909524	GG	199.333	2019
W18475	chr1_201909524	GG	180.222	2019
W18479	chr1_201909524	GG	214	2019
W18486	chr1_201909524	GG	226.444	2019
W18295	chr1_201909524	GG	202	2019
W18293	chr1_201909524	GG	212.889	2019
W18290	chr1_201909524	GG	215.556	2019
W18287	chr1_201909524	GG	218.333	2019
W18285	chr1_201909524	GG	213.778	2019
W18284	chr1_201909524	GG	211.444	2019
W18282	chr1_201909524	GG	190.333	2019
W18279	chr1_201909524	GG	209	2019
W18278	chr1_201909524	GG	196.222	2019
W18277	chr1_201909524	GG	181.667	2019
W18274	chr1_201909524	GG	177	2019
W18271	chr1_201909524	GG	226.667	2019
W18268	chr1_201909524	GG	222.556	2019
W18260	chr1_201909524	GG	224.222	2019
W18257	chr1_201909524	GG	207	2019
W18249	chr1_201909524	GG	184.667	2019
W18246	chr1_201909524	GG	214	2019
W18235	chr1_201909524	GG	199.667	2019
W18308	chr1_201909524	GG	228.889	2019
W18309	chr1_201909524	GG	199.889	2019
W18311	chr1_201909524	GG	215.667	2019
W18313	chr1_201909524	GG	215.889	2019
W18322	chr1_201909524	GG	183.333	2019
W18325	chr1_201909524	GG	220.333	2019
W18336	chr1_201909524	GG	202.5	2019
W18337	chr1_201909524	GG	217.833	2019
W18340	chr1_201909524	GG	192	2019
W18305	chr1_201909524	GG	205.167	2019
W18304	chr1_201909524	GG	202.444	2019
W18299	chr1_201909524	GG	191.444	2019
W18298	chr1_201909524	GG	169.667	2019
160080	chr1_201909524	GG	185.222	2019
W18375	chr1_201909524	GG	215.333	2019
W18380	chr1_201909524	GG	210.167	2019
W18381	chr1_201909524	GG	216.333	2019
W18391	chr1_201909524	GG	198.444	2019
W18394	chr1_201909524	GG	209	2019
W18342	chr1_201909524	GG	173.167	2019
W18349	chr1_201909524	GG	181.333	2019
W18354	chr1_201909524	GG	210.667	2019
W18358	chr1_201909524	GG	191	2019
W18361	chr1_201909524	GG	239.833	2019
W18362	chr1_201909524	GG	252.167	2019
W18368	chr1_201909524	GG	166	2019
W18395	chr1_201909524	GG	215.778	2019
W18404	chr1_201909524	GG	218.111	2019
W18405	chr1_201909524	GG	205	2019
W18406	chr1_201909524	GG	172.667	2019
W18417	chr1_201909524	GG	241.889	2019
W18418	chr1_201909524	GG	158.222	2019
W18419	chr1_201909524	GG	191	2019
W18422	chr1_201909524	GG	195.222	2019
W18426	chr1_201909524	GG	184.556	2019
W18428	chr1_201909524	GG	212.222	2019
W18434	chr1_201909524	GG	202.667	2019
W18439	chr1_201909524	GG	184.667	2019
W18444	chr1_201909524	GG	238.333	2019
W18453	chr1_201909524	GG	201.889	2019
W18459	chr1_201909524	GG	182.778	2019
W18460	chr1_201909524	GG	187.222	2019
W18461	chr1_201909524	GG	184.667	2019
W18464	chr1_201909524	GG	210.667	2019
W18467	chr1_201909524	GG	275.222	2019
W18472	chr1_201909524	GG	232.222	2019
W18476	chr1_201909524	GG	224.222	2019
W18478	chr1_201909524	GG	243.444	2019
W18481	chr1_201909524	GG	214	2019
W18482	chr1_201909524	GG	276	2019
W18484	chr1_201909524	GG	193	2019
W18483	chr1_201909524	GG	193	2019
160077	chr1_201909524	GG	224.778	2019
W18489	chr1_201909524	GG	202.111	2019
W18490	chr1_201909524	GG	228.667	2019
W18494	chr1_201909524	GG	245.667	2019
W18496	chr1_201909524	GG	174.778	2019
W18497	chr1_201909524	GG	208.889	2019
W18499	chr1_201909524	GG	157.333	2019
W18500	chr1_201909524	GG	262.444	2019
W18502	chr1_201909524	GG	155.111	2019
160081	chr1_201909524	GG	184.333	2019
160046	chr1_201909524	GG	185.111	2019
160048	chr1_201909524	GG	205.889	2019
160052	chr1_201909524	GG	224.111	2019
160053	chr1_201909524	GG	212.222	2019
160066	chr1_201909524	GG	207.111	2019
160240	chr1_201909524	GG	285.667	2019
160236	chr1_201909524	GG	215.333	2019
160235	chr1_201909524	GG	219.667	2019
160228	chr1_201909524	GG	200.5	2019
160087	chr1_201909524	GG	229	2019
160095	chr1_201909524	GG	204.778	2019
160103	chr1_201909524	GG	206.333	2019
160111	chr1_201909524	GG	216.667	2019
160112	chr1_201909524	GG	204.111	2019
160232	chr1_201909524	GG	238	2019
160234	chr1_201909524	GG	218.667	2019
160251	chr1_201909524	GG	198.333	2019
160255	chr1_201909524	GG	NA	2019
160258	chr1_201909524	GG	235.667	2019
160267	chr1_201909524	GG	250	2019
160265	chr1_201909524	GG	263.333	2019
160268	chr1_201909524	GG	236.667	2019
160303	chr1_201909524	GG	NA	2019
160276	chr1_201909524	GG	NA	2019
160283	chr1_201909524	GG	224.667	2019
160186	chr1_201909524	GG	NA	2019
C16300	chr1_201909524	GG	161.625	2020
C16301	chr1_201909524	GG	163.625	2020
C16303	chr1_201909524	GG	201.75	2020
C16307	chr1_201909524	GG	199.375	2020
C16308	chr1_201909524	GG	197.875	2020
C16311	chr1_201909524	GG	187	2020
W18003	chr1_201909524	GG	118.5	2020
W18004	chr1_201909524	GG	154.75	2020
W18005	chr1_201909524	GG	186.625	2020
W18006	chr1_201909524	GG	203	2020
W18009	chr1_201909524	GG	143.75	2020
W18010	chr1_201909524	GG	166.75	2020
W18012	chr1_201909524	GG	144.25	2020
W18013	chr1_201909524	GG	147.25	2020
W18014	chr1_201909524	GG	194.375	2020
W18015	chr1_201909524	GG	135.125	2020
W18016	chr1_201909524	GG	179.625	2020
W18017	chr1_201909524	GG	136.375	2020
W18018	chr1_201909524	GG	156	2020
W18019	chr1_201909524	GG	194.125	2020
W18020	chr1_201909524	GG	174.125	2020
W18023	chr1_201909524	GG	181.625	2020
W18024	chr1_201909524	GG	185.375	2020
W18025	chr1_201909524	GG	147.75	2020
W18026	chr1_201909524	GG	171.625	2020
W18027	chr1_201909524	GG	173.125	2020
W18029	chr1_201909524	GG	140.75	2020
W18030	chr1_201909524	GG	163.125	2020
W18031	chr1_201909524	GG	183.625	2020
W18034	chr1_201909524	GG	152.375	2020
W18035	chr1_201909524	GG	165.5	2020
W18037	chr1_201909524	GG	167.875	2020
W18040	chr1_201909524	GG	199.625	2020
W18041	chr1_201909524	GG	187.25	2020
W18042	chr1_201909524	GG	178.625	2020
W18043	chr1_201909524	GG	180.375	2020
W18044	chr1_201909524	GG	190.625	2020
W18045	chr1_201909524	GG	161	2020
W18046	chr1_201909524	GG	164.375	2020
W18048	chr1_201909524	GG	194	2020
W18049	chr1_201909524	GG	192.75	2020
W18051	chr1_201909524	GG	170.125	2020
W18053	chr1_201909524	GG	188.125	2020
W18056	chr1_201909524	GG	187.625	2020
W18057	chr1_201909524	GG	167.125	2020
W18058	chr1_201909524	GG	166.375	2020
W18060	chr1_201909524	GG	177.125	2020
W18061	chr1_201909524	GG	165	2020
W18062	chr1_201909524	GG	166.75	2020
W18064	chr1_201909524	GG	161.5	2020
W18066	chr1_201909524	GG	194.25	2020
W18068	chr1_201909524	GG	200	2020
W18069	chr1_201909524	GG	169.125	2020
W18070	chr1_201909524	GG	210.5	2020
W18071	chr1_201909524	GG	177	2020
W18073	chr1_201909524	GG	204	2020
W18074	chr1_201909524	GG	170.125	2020
W18076	chr1_201909524	GG	171	2020
W18077	chr1_201909524	GG	148.125	2020
W18082	chr1_201909524	GG	177.625	2020
W18085	chr1_201909524	GG	164.875	2020
W18086	chr1_201909524	GG	184.5	2020
W18087	chr1_201909524	GG	158.5	2020
W18088	chr1_201909524	GG	159.875	2020
W18089	chr1_201909524	GG	191.25	2020
W18092	chr1_201909524	GG	191.875	2020
W18093	chr1_201909524	GG	184	2020
W18094	chr1_201909524	GG	156.625	2020
W18095	chr1_201909524	GG	192.625	2020
W18096	chr1_201909524	GG	204	2020
W18097	chr1_201909524	GG	NA	2020
W18098	chr1_201909524	GG	NA	2020
W18099	chr1_201909524	GG	NA	2020
W18100	chr1_201909524	GG	179.625	2020
W18102	chr1_201909524	GG	198.083	2020
W18103	chr1_201909524	GG	126.375	2020
W18107	chr1_201909524	GG	151.125	2020
W18120	chr1_201909524	GG	181.75	2020
W18121	chr1_201909524	GG	159.875	2020
W18122	chr1_201909524	GG	197.875	2020
W18123	chr1_201909524	GG	201.375	2020
W18126	chr1_201909524	GG	193.25	2020
W18127	chr1_201909524	GG	203.25	2020
W18131	chr1_201909524	GG	181.875	2020
W18133	chr1_201909524	GG	182.75	2020
W18134	chr1_201909524	GG	200.625	2020
W18137	chr1_201909524	GG	187.375	2020
W18144	chr1_201909524	GG	160.5	2020
W18146	chr1_201909524	GG	195.25	2020
W18147	chr1_201909524	GG	180.75	2020
C16054	chr1_201909524	GG	206.75	2020
C16053	chr1_201909524	GG	201.875	2020
C16052	chr1_201909524	GG	165.25	2020
C16049	chr1_201909524	GG	202.875	2020
C16002	chr1_201909524	GG	192.125	2020
C16001	chr1_201909524	GG	146.5	2020
C16003	chr1_201909524	GG	158.375	2020
C16006	chr1_201909524	GG	139.125	2020
C16009	chr1_201909524	GG	156.25	2020
C16010	chr1_201909524	GG	161.625	2020
C16015	chr1_201909524	GG	139	2020
C16016	chr1_201909524	GG	202.625	2020
C16017	chr1_201909524	GG	215.25	2020
C16018	chr1_201909524	GG	209.875	2020
C16020	chr1_201909524	GG	211.875	2020
C16021	chr1_201909524	GG	178	2020
C16040	chr1_201909524	GG	167.25	2020
C16025	chr1_201909524	GG	174.25	2020
C16044	chr1_201909524	GG	196.875	2020
C16024	chr1_201909524	GG	180.875	2020
C16023	chr1_201909524	GG	180.75	2020
C16042	chr1_201909524	GG	200.125	2020
C16041	chr1_201909524	GG	167.125	2020
C16039	chr1_201909524	GG	178	2020
C16026	chr1_201909524	GG	195.75	2020
C16027	chr1_201909524	GG	179.5	2020
C16038	chr1_201909524	GG	149.875	2020
C16037	chr1_201909524	GG	212.5	2020
C16030	chr1_201909524	GG	217.875	2020
C16036	chr1_201909524	GG	187.625	2020
C16101	chr1_201909524	GG	221.75	2020
C16099	chr1_201909524	GG	197.625	2020
C16034	chr1_201909524	GG	225.25	2020
C16033	chr1_201909524	GG	216.875	2020
C16032	chr1_201909524	GG	178.125	2020
C16031	chr1_201909524	GG	224.125	2020
C16096	chr1_201909524	GG	230.125	2020
C16095	chr1_201909524	GG	215.5	2020
C16094	chr1_201909524	GG	217.25	2020
C16089	chr1_201909524	GG	190.625	2020
C16088	chr1_201909524	GG	212	2020
C16083	chr1_201909524	GG	176.875	2020
C16082	chr1_201909524	GG	176.125	2020
C16080	chr1_201909524	GG	196.125	2020
C16079	chr1_201909524	GG	245.25	2020
C16059	chr1_201909524	GG	220.5	2020
C16111	chr1_201909524	GG	196.625	2020
C16074	chr1_201909524	GG	203.5	2020
C16073	chr1_201909524	GG	196.625	2020
C16069	chr1_201909524	GG	249.375	2020
C16066	chr1_201909524	GG	200	2020
C16106	chr1_201909524	GG	189	2020
C16112	chr1_201909524	GG	132.375	2020
C16115	chr1_201909524	GG	232.625	2020
C16116	chr1_201909524	GG	174.625	2020
C16119	chr1_201909524	GG	186.25	2020
C16121	chr1_201909524	GG	204.75	2020
C16127	chr1_201909524	GG	216.625	2020
C16132	chr1_201909524	GG	182	2020
C16134	chr1_201909524	GG	213.625	2020
C16135	chr1_201909524	GG	184.875	2020
C16137	chr1_201909524	GG	205	2020
C16141	chr1_201909524	GG	213.25	2020
C16156	chr1_201909524	GG	177.625	2020
C16161	chr1_201909524	GG	205.125	2020
C16159	chr1_201909524	GG	163.125	2020
C16164	chr1_201909524	GG	170.125	2020
C16165	chr1_201909524	GG	153.125	2020
C16169	chr1_201909524	GG	200.625	2020
C16237	chr1_201909524	GG	176.75	2020
C16248	chr1_201909524	GG	186.5	2020
C16245	chr1_201909524	GG	159.75	2020
C16281	chr1_201909524	GG	151.5	2020
C16294	chr1_201909524	GG	179.25	2020
W18148	chr1_201909524	GG	214.75	2020
W18151	chr1_201909524	GG	162.875	2020
W18150	chr1_201909524	GG	178.125	2020
W18152	chr1_201909524	GG	162	2020
W18153	chr1_201909524	GG	151.75	2020
W18154	chr1_201909524	GG	185.125	2020
W18158	chr1_201909524	GG	169	2020
W18161	chr1_201909524	GG	177.25	2020
W18165	chr1_201909524	GG	178	2020
W18167	chr1_201909524	GG	214.25	2020
W18168	chr1_201909524	GG	188.375	2020
W18169	chr1_201909524	GG	182.875	2020
W18170	chr1_201909524	GG	164.75	2020
W18171	chr1_201909524	GG	185	2020
W18173	chr1_201909524	GG	194.5	2020
W18175	chr1_201909524	GG	198.625	2020
W18177	chr1_201909524	GG	169.5	2020
W18181	chr1_201909524	GG	194.625	2020
W18183	chr1_201909524	GG	241	2020
W18188	chr1_201909524	GG	197.625	2020
W18189	chr1_201909524	GG	181.625	2020
W18190	chr1_201909524	GG	187.875	2020
W18192	chr1_201909524	GG	223.25	2020
W18194	chr1_201909524	GG	223.25	2020
W18195	chr1_201909524	GG	193.875	2020
W18200	chr1_201909524	GG	174.375	2020
W18202	chr1_201909524	GG	177.625	2020
W18224	chr1_201909524	GG	215.625	2020
W18225	chr1_201909524	GG	213.125	2020
W18229	chr1_201909524	GG	206.25	2020
W18230	chr1_201909524	GG	168.5	2020
W18231	chr1_201909524	GG	188.625	2020
W18232	chr1_201909524	GG	161.875	2020
W18233	chr1_201909524	GG	183.875	2020
W18234	chr1_201909524	GG	174.25	2020
W18237	chr1_201909524	GG	172.375	2020
W18239	chr1_201909524	GG	232.75	2020
W18241	chr1_201909524	GG	200.25	2020
W18242	chr1_201909524	GG	196.25	2020
W18245	chr1_201909524	GG	182.375	2020
W18248	chr1_201909524	GG	221.5	2020
W18250	chr1_201909524	GG	190.875	2020
W18252	chr1_201909524	GG	217.25	2020
W18254	chr1_201909524	GG	171.25	2020
W18255	chr1_201909524	GG	203	2020
W18259	chr1_201909524	GG	217.875	2020
W18263	chr1_201909524	GG	199.75	2020
W18264	chr1_201909524	GG	207.625	2020
W18265	chr1_201909524	GG	173	2020
W18269	chr1_201909524	GG	182.375	2020
W18275	chr1_201909524	GG	189.875	2020
W18280	chr1_201909524	GG	203.125	2020
W18283	chr1_201909524	GG	229.5	2020
W18286	chr1_201909524	GG	170.875	2020
W18289	chr1_201909524	GG	193.625	2020
W18291	chr1_201909524	GG	195.375	2020
W18296	chr1_201909524	GG	192.5	2020
W18319	chr1_201909524	GG	163.75	2020
W18339	chr1_201909524	GG	178.25	2020
W18341	chr1_201909524	GG	220.5	2020
W18344	chr1_201909524	GG	209.125	2020
W18346	chr1_201909524	GG	189.75	2020
W18351	chr1_201909524	GG	195.75	2020
W18352	chr1_201909524	GG	235	2020
W18353	chr1_201909524	GG	174.75	2020
W18357	chr1_201909524	GG	193.625	2020
W18359	chr1_201909524	GG	203.625	2020
W18369	chr1_201909524	GG	202.125	2020
W18387	chr1_201909524	GG	182.625	2020
W18396	chr1_201909524	GG	193	2020
W18397	chr1_201909524	GG	221.125	2020
W18415	chr1_201909524	GG	205.5	2020
W18429	chr1_201909524	GG	182.125	2020
W18432	chr1_201909524	GG	200	2020
W18437	chr1_201909524	GG	254.375	2020
W18455	chr1_201909524	GG	230.875	2020
W18498	chr1_201909524	GG	168.625	2020
160001	chr1_201909524	GG	154.375	2020
160002	chr1_201909524	GG	170.125	2020
160003	chr1_201909524	GG	122	2020
160004	chr1_201909524	GG	160	2020
160005	chr1_201909524	GG	139.25	2020
160006	chr1_201909524	GG	119.375	2020
160007	chr1_201909524	GG	174.375	2020
160008	chr1_201909524	GG	144.875	2020
160010	chr1_201909524	GG	132.875	2020
160011	chr1_201909524	GG	181.375	2020
160012	chr1_201909524	GG	178.125	2020
160013	chr1_201909524	GG	189.875	2020
160014	chr1_201909524	GG	170.875	2020
160016	chr1_201909524	GG	176.125	2020
160017	chr1_201909524	GG	191.25	2020
160018	chr1_201909524	GG	158.875	2020
160020	chr1_201909524	GG	156.5	2020
160023	chr1_201909524	GG	209.5	2020
160026	chr1_201909524	GG	192.5	2020
160027	chr1_201909524	GG	147.875	2020
160028	chr1_201909524	GG	126.75	2020
160029	chr1_201909524	GG	186.875	2020
160030	chr1_201909524	GG	145	2020
160032	chr1_201909524	GG	180.625	2020
160035	chr1_201909524	GG	196.625	2020
160037	chr1_201909524	GG	140.5	2020
160038	chr1_201909524	GG	178.5	2020
160039	chr1_201909524	GG	152.25	2020
160041	chr1_201909524	GG	157.125	2020
160043	chr1_201909524	GG	184.5	2020
160044	chr1_201909524	GG	197.125	2020
160045	chr1_201909524	GG	241.75	2020
160049	chr1_201909524	GG	204.125	2020
160051	chr1_201909524	GG	195.125	2020
160056	chr1_201909524	GG	184.875	2020
160057	chr1_201909524	GG	234	2020
160058	chr1_201909524	GG	214.25	2020
160059	chr1_201909524	GG	216.125	2020
160063	chr1_201909524	GG	212.75	2020
160064	chr1_201909524	GG	177.875	2020
160065	chr1_201909524	GG	221.25	2020
160068	chr1_201909524	GG	211.375	2020
160071	chr1_201909524	GG	193.75	2020
160073	chr1_201909524	GG	229.5	2020
160075	chr1_201909524	GG	160.375	2020
160078	chr1_201909524	GG	146.5	2020
160079	chr1_201909524	GG	170.75	2020
160084	chr1_201909524	GG	220.25	2020
160085	chr1_201909524	GG	234.625	2020
160088	chr1_201909524	GG	232.625	2020
160089	chr1_201909524	GG	218.5	2020
160090	chr1_201909524	GG	207.625	2020
160091	chr1_201909524	GG	178.375	2020
160094	chr1_201909524	GG	212.375	2020
160096	chr1_201909524	GG	190.375	2020
160097	chr1_201909524	GG	167.875	2020
160098	chr1_201909524	GG	181.5	2020
160099	chr1_201909524	GG	196.75	2020
160100	chr1_201909524	GG	219.625	2020
160105	chr1_201909524	GG	205.25	2020
160106	chr1_201909524	GG	176.375	2020
160108	chr1_201909524	GG	167.75	2020
160109	chr1_201909524	GG	256.25	2020
160129	chr1_201909524	GG	210	2020
160130	chr1_201909524	GG	180.375	2020
160131	chr1_201909524	GG	217.625	2020
160134	chr1_201909524	GG	183.75	2020
160135	chr1_201909524	GG	178.75	2020
160136	chr1_201909524	GG	195.625	2020
160137	chr1_201909524	GG	209.667	2020
160140	chr1_201909524	GG	154	2020
160141	chr1_201909524	GG	249.5	2020
160143	chr1_201909524	GG	161.75	2020
160214	chr1_201909524	GG	202	2020
C16140	chr1_201909524	GG	229.5	2020
W18185	chr1_201909524	GG	207.375	2020
W18186	chr1_201909524	GG	232.75	2020
W18197	chr1_201909524	GG	206.875	2020
W18206	chr1_201909524	GG	240	2020
W18209	chr1_201909524	GG	238	2020
W18211	chr1_201909524	GG	220.5	2020
W18213	chr1_201909524	GG	240.125	2020
W18226	chr1_201909524	GG	211.75	2020
W18227	chr1_201909524	GG	194.25	2020
W18228	chr1_201909524	GG	232.75	2020
W18256	chr1_201909524	GG	220.875	2020
W18297	chr1_201909524	GG	201.625	2020
W18324	chr1_201909524	GG	209.625	2020
W18310	chr1_201909524	GG	211.75	2020
W18316	chr1_201909524	GG	179.375	2020
W18327	chr1_201909524	GG	230.875	2020
W18345	chr1_201909524	GG	231.75	2020
W18348	chr1_201909524	GG	231.875	2020
W18382	chr1_201909524	GG	224.5	2020
W18438	chr1_201909524	GG	221.75	2020
W18441	chr1_201909524	GG	262.5	2020
W18450	chr1_201909524	GG	241.5	2020
W18463	chr1_201909524	GG	216.125	2020
W18471	chr1_201909524	GG	190	2020
W18475	chr1_201909524	GG	197.25	2020
W18479	chr1_201909524	GG	221.25	2020
W18486	chr1_201909524	GG	242.875	2020
W18295	chr1_201909524	GG	214.125	2020
W18293	chr1_201909524	GG	222.375	2020
W18290	chr1_201909524	GG	213.375	2020
W18287	chr1_201909524	GG	232.75	2020
W18285	chr1_201909524	GG	200	2020
W18284	chr1_201909524	GG	201.75	2020
W18282	chr1_201909524	GG	224.375	2020
W18279	chr1_201909524	GG	217.625	2020
W18278	chr1_201909524	GG	211.125	2020
W18277	chr1_201909524	GG	188	2020
W18274	chr1_201909524	GG	191.5	2020
W18271	chr1_201909524	GG	223.625	2020
W18268	chr1_201909524	GG	233.625	2020
W18260	chr1_201909524	GG	223.75	2020
W18257	chr1_201909524	GG	191.25	2020
W18249	chr1_201909524	GG	193.5	2020
W18246	chr1_201909524	GG	229.25	2020
W18235	chr1_201909524	GG	201.625	2020
W18308	chr1_201909524	GG	212.875	2020
W18309	chr1_201909524	GG	224.375	2020
W18311	chr1_201909524	GG	205.75	2020
W18313	chr1_201909524	GG	223	2020
W18322	chr1_201909524	GG	221.25	2020
W18325	chr1_201909524	GG	229.75	2020
W18336	chr1_201909524	GG	223.875	2020
W18337	chr1_201909524	GG	245.375	2020
W18340	chr1_201909524	GG	251.25	2020
W18305	chr1_201909524	GG	215.875	2020
W18304	chr1_201909524	GG	196.375	2020
W18299	chr1_201909524	GG	210.375	2020
W18298	chr1_201909524	GG	206.625	2020
160080	chr1_201909524	GG	207.25	2020
W18375	chr1_201909524	GG	227.375	2020
W18380	chr1_201909524	GG	211.625	2020
W18381	chr1_201909524	GG	220	2020
W18391	chr1_201909524	GG	185.625	2020
W18394	chr1_201909524	GG	223.375	2020
W18342	chr1_201909524	GG	220.125	2020
W18349	chr1_201909524	GG	227.875	2020
W18354	chr1_201909524	GG	224	2020
W18358	chr1_201909524	GG	214.625	2020
W18361	chr1_201909524	GG	250.25	2020
W18362	chr1_201909524	GG	248.625	2020
W18368	chr1_201909524	GG	206.5	2020
W18395	chr1_201909524	GG	235.25	2020
W18404	chr1_201909524	GG	222.25	2020
W18405	chr1_201909524	GG	222.375	2020
W18406	chr1_201909524	GG	184.875	2020
W18417	chr1_201909524	GG	243.125	2020
W18418	chr1_201909524	GG	186.25	2020
W18419	chr1_201909524	GG	231.375	2020
W18422	chr1_201909524	GG	215.375	2020
W18426	chr1_201909524	GG	198.875	2020
W18428	chr1_201909524	GG	217.875	2020
W18434	chr1_201909524	GG	289.375	2020
W18439	chr1_201909524	GG	247.875	2020
W18444	chr1_201909524	GG	243.125	2020
W18453	chr1_201909524	GG	229.125	2020
W18459	chr1_201909524	GG	235.5	2020
W18460	chr1_201909524	GG	235.375	2020
W18461	chr1_201909524	GG	226.875	2020
W18464	chr1_201909524	GG	213.5	2020
W18467	chr1_201909524	GG	263.25	2020
W18472	chr1_201909524	GG	228	2020
W18476	chr1_201909524	GG	182.25	2020
W18478	chr1_201909524	GG	248.625	2020
W18481	chr1_201909524	GG	228.75	2020
W18482	chr1_201909524	GG	242	2020
W18484	chr1_201909524	GG	231.5	2020
W18483	chr1_201909524	GG	196	2020
160077	chr1_201909524	GG	NA	2020
W18489	chr1_201909524	GG	193.125	2020
W18490	chr1_201909524	GG	212.875	2020
W18494	chr1_201909524	GG	262.75	2020
W18496	chr1_201909524	GG	187.875	2020
W18497	chr1_201909524	GG	221.125	2020
W18499	chr1_201909524	GG	163.375	2020
W18500	chr1_201909524	GG	242.125	2020
W18502	chr1_201909524	GG	209	2020
160081	chr1_201909524	GG	213.75	2020
160046	chr1_201909524	GG	180.625	2020
160048	chr1_201909524	GG	220.5	2020
160052	chr1_201909524	GG	243	2020
160053	chr1_201909524	GG	215.75	2020
160066	chr1_201909524	GG	226.625	2020
160240	chr1_201909524	GG	231.375	2020
160236	chr1_201909524	GG	204.125	2020
160235	chr1_201909524	GG	222.5	2020
160228	chr1_201909524	GG	223.375	2020
160087	chr1_201909524	GG	236.75	2020
160095	chr1_201909524	GG	245.25	2020
160103	chr1_201909524	GG	232.625	2020
160111	chr1_201909524	GG	215.25	2020
160112	chr1_201909524	GG	245.625	2020
160232	chr1_201909524	GG	238	2020
160234	chr1_201909524	GG	226.625	2020
160251	chr1_201909524	GG	183.5	2020
160255	chr1_201909524	GG	NA	2020
160258	chr1_201909524	GG	269.875	2020
160267	chr1_201909524	GG	200.875	2020
160265	chr1_201909524	GG	NA	2020
160268	chr1_201909524	GG	241	2020
160303	chr1_201909524	GG	281.875	2020
160276	chr1_201909524	GG	NA	2020
160283	chr1_201909524	GG	224.125	2020
160186	chr1_201909524	GG	286.75	2020
C16300	chr1_201909524	GG	163.75	2021
C16301	chr1_201909524	GG	160.625	2021
C16303	chr1_201909524	GG	217.75	2021
C16307	chr1_201909524	GG	228.875	2021
C16308	chr1_201909524	GG	216.5	2021
C16311	chr1_201909524	GG	186	2021
W18003	chr1_201909524	GG	144.25	2021
W18004	chr1_201909524	GG	151.25	2021
W18005	chr1_201909524	GG	216.75	2021
W18006	chr1_201909524	GG	NA	2021
W18009	chr1_201909524	GG	167.375	2021
W18010	chr1_201909524	GG	183.75	2021
W18012	chr1_201909524	GG	NA	2021
W18013	chr1_201909524	GG	148.375	2021
W18014	chr1_201909524	GG	220.125	2021
W18015	chr1_201909524	GG	155.25	2021
W18016	chr1_201909524	GG	192.875	2021
W18017	chr1_201909524	GG	144.292	2021
W18018	chr1_201909524	GG	198	2021
W18019	chr1_201909524	GG	216.375	2021
W18020	chr1_201909524	GG	189.875	2021
W18023	chr1_201909524	GG	221.5	2021
W18024	chr1_201909524	GG	191	2021
W18025	chr1_201909524	GG	153.5	2021
W18026	chr1_201909524	GG	184.5	2021
W18027	chr1_201909524	GG	160.25	2021
W18029	chr1_201909524	GG	177.75	2021
W18030	chr1_201909524	GG	195.75	2021
W18031	chr1_201909524	GG	196.625	2021
W18034	chr1_201909524	GG	177.25	2021
W18035	chr1_201909524	GG	185.625	2021
W18037	chr1_201909524	GG	195.5	2021
W18040	chr1_201909524	GG	214.75	2021
W18041	chr1_201909524	GG	215.875	2021
W18042	chr1_201909524	GG	212.625	2021
W18043	chr1_201909524	GG	189.167	2021
W18044	chr1_201909524	GG	203.75	2021
W18045	chr1_201909524	GG	154.5	2021
W18046	chr1_201909524	GG	184.25	2021
W18048	chr1_201909524	GG	171.75	2021
W18049	chr1_201909524	GG	208.75	2021
W18051	chr1_201909524	GG	201.375	2021
W18053	chr1_201909524	GG	198	2021
W18056	chr1_201909524	GG	196	2021
W18057	chr1_201909524	GG	162	2021
W18058	chr1_201909524	GG	192.5	2021
W18060	chr1_201909524	GG	196.25	2021
W18061	chr1_201909524	GG	181.75	2021
W18062	chr1_201909524	GG	176.75	2021
W18064	chr1_201909524	GG	183.75	2021
W18066	chr1_201909524	GG	220.375	2021
W18068	chr1_201909524	GG	211.5	2021
W18069	chr1_201909524	GG	182.5	2021
W18070	chr1_201909524	GG	222.875	2021
W18071	chr1_201909524	GG	174.875	2021
W18073	chr1_201909524	GG	199.25	2021
W18074	chr1_201909524	GG	205.625	2021
W18076	chr1_201909524	GG	202.625	2021
W18077	chr1_201909524	GG	170.5	2021
W18082	chr1_201909524	GG	193.875	2021
W18085	chr1_201909524	GG	170.875	2021
W18086	chr1_201909524	GG	183.125	2021
W18087	chr1_201909524	GG	182.875	2021
W18088	chr1_201909524	GG	198	2021
W18089	chr1_201909524	GG	210.25	2021
W18092	chr1_201909524	GG	201.25	2021
W18093	chr1_201909524	GG	178.75	2021
W18094	chr1_201909524	GG	181.375	2021
W18095	chr1_201909524	GG	160.917	2021
W18096	chr1_201909524	GG	205.625	2021
W18097	chr1_201909524	GG	193	2021
W18098	chr1_201909524	GG	188.833	2021
W18099	chr1_201909524	GG	199	2021
W18100	chr1_201909524	GG	216.875	2021
W18102	chr1_201909524	GG	219.625	2021
W18103	chr1_201909524	GG	147.875	2021
W18107	chr1_201909524	GG	164.875	2021
W18120	chr1_201909524	GG	178.125	2021
W18121	chr1_201909524	GG	155.75	2021
W18122	chr1_201909524	GG	208.125	2021
W18123	chr1_201909524	GG	235.25	2021
W18126	chr1_201909524	GG	190.25	2021
W18127	chr1_201909524	GG	210	2021
W18131	chr1_201909524	GG	167.375	2021
W18133	chr1_201909524	GG	177.75	2021
W18134	chr1_201909524	GG	208.625	2021
W18137	chr1_201909524	GG	190.5	2021
W18144	chr1_201909524	GG	194.833	2021
W18146	chr1_201909524	GG	212.25	2021
W18147	chr1_201909524	GG	186.833	2021
C16054	chr1_201909524	GG	221.75	2021
C16053	chr1_201909524	GG	200.625	2021
C16052	chr1_201909524	GG	167.375	2021
C16049	chr1_201909524	GG	210.75	2021
C16002	chr1_201909524	GG	208.375	2021
C16001	chr1_201909524	GG	160.625	2021
C16003	chr1_201909524	GG	173.375	2021
C16006	chr1_201909524	GG	159.25	2021
C16009	chr1_201909524	GG	217.875	2021
C16010	chr1_201909524	GG	191.125	2021
C16015	chr1_201909524	GG	146.125	2021
C16016	chr1_201909524	GG	198.583	2021
C16017	chr1_201909524	GG	224.5	2021
C16018	chr1_201909524	GG	215.375	2021
C16020	chr1_201909524	GG	223.5	2021
C16021	chr1_201909524	GG	185.25	2021
C16040	chr1_201909524	GG	150.375	2021
C16025	chr1_201909524	GG	185.625	2021
C16044	chr1_201909524	GG	200.75	2021
C16024	chr1_201909524	GG	181.875	2021
C16023	chr1_201909524	GG	190.375	2021
C16042	chr1_201909524	GG	202.417	2021
C16041	chr1_201909524	GG	189	2021
C16039	chr1_201909524	GG	182.75	2021
C16026	chr1_201909524	GG	226.125	2021
C16027	chr1_201909524	GG	177.125	2021
C16038	chr1_201909524	GG	168.375	2021
C16037	chr1_201909524	GG	232.875	2021
C16030	chr1_201909524	GG	223.75	2021
C16036	chr1_201909524	GG	195.25	2021
C16101	chr1_201909524	GG	260.375	2021
C16099	chr1_201909524	GG	241.125	2021
C16034	chr1_201909524	GG	217.5	2021
C16033	chr1_201909524	GG	199.625	2021
C16032	chr1_201909524	GG	164.25	2021
C16031	chr1_201909524	GG	219.5	2021
C16096	chr1_201909524	GG	229.25	2021
C16095	chr1_201909524	GG	229.375	2021
C16094	chr1_201909524	GG	235.75	2021
C16089	chr1_201909524	GG	203.25	2021
C16088	chr1_201909524	GG	222.5	2021
C16083	chr1_201909524	GG	206.375	2021
C16082	chr1_201909524	GG	200.625	2021
C16080	chr1_201909524	GG	222.25	2021
C16079	chr1_201909524	GG	224.5	2021
C16059	chr1_201909524	GG	214.875	2021
C16111	chr1_201909524	GG	206.5	2021
C16074	chr1_201909524	GG	213	2021
C16073	chr1_201909524	GG	223.25	2021
C16069	chr1_201909524	GG	242.5	2021
C16066	chr1_201909524	GG	216.125	2021
C16106	chr1_201909524	GG	222.5	2021
C16112	chr1_201909524	GG	149.875	2021
C16115	chr1_201909524	GG	255.5	2021
C16116	chr1_201909524	GG	153.375	2021
C16119	chr1_201909524	GG	183.125	2021
C16121	chr1_201909524	GG	216.667	2021
C16127	chr1_201909524	GG	217.75	2021
C16132	chr1_201909524	GG	195.625	2021
C16134	chr1_201909524	GG	252	2021
C16135	chr1_201909524	GG	212.5	2021
C16137	chr1_201909524	GG	209.75	2021
C16141	chr1_201909524	GG	229.375	2021
C16156	chr1_201909524	GG	177.833	2021
C16161	chr1_201909524	GG	205.375	2021
C16159	chr1_201909524	GG	159.125	2021
C16164	chr1_201909524	GG	172.375	2021
C16165	chr1_201909524	GG	187.375	2021
C16169	chr1_201909524	GG	208.5	2021
C16237	chr1_201909524	GG	207.5	2021
C16248	chr1_201909524	GG	200.125	2021
C16245	chr1_201909524	GG	183	2021
C16281	chr1_201909524	GG	162.625	2021
C16294	chr1_201909524	GG	180.75	2021
W18148	chr1_201909524	GG	230.75	2021
W18151	chr1_201909524	GG	162.5	2021
W18150	chr1_201909524	GG	170.875	2021
W18152	chr1_201909524	GG	205	2021
W18153	chr1_201909524	GG	166.375	2021
W18154	chr1_201909524	GG	212.75	2021
W18158	chr1_201909524	GG	175.625	2021
W18161	chr1_201909524	GG	199.375	2021
W18165	chr1_201909524	GG	190	2021
W18167	chr1_201909524	GG	199.125	2021
W18168	chr1_201909524	GG	211.25	2021
W18169	chr1_201909524	GG	NA	2021
W18170	chr1_201909524	GG	145.375	2021
W18171	chr1_201909524	GG	182.25	2021
W18173	chr1_201909524	GG	184.25	2021
W18175	chr1_201909524	GG	185.375	2021
W18177	chr1_201909524	GG	128.333	2021
W18181	chr1_201909524	GG	205	2021
W18183	chr1_201909524	GG	223.708	2021
W18188	chr1_201909524	GG	196.5	2021
W18189	chr1_201909524	GG	187.5	2021
W18190	chr1_201909524	GG	182.625	2021
W18192	chr1_201909524	GG	229.375	2021
W18194	chr1_201909524	GG	234.25	2021
W18195	chr1_201909524	GG	217.75	2021
W18200	chr1_201909524	GG	162.875	2021
W18202	chr1_201909524	GG	168.25	2021
W18224	chr1_201909524	GG	215	2021
W18225	chr1_201909524	GG	216.5	2021
W18229	chr1_201909524	GG	199.125	2021
W18230	chr1_201909524	GG	167.875	2021
W18231	chr1_201909524	GG	185.125	2021
W18232	chr1_201909524	GG	141.25	2021
W18233	chr1_201909524	GG	NA	2021
W18234	chr1_201909524	GG	174.875	2021
W18237	chr1_201909524	GG	217.375	2021
W18239	chr1_201909524	GG	227	2021
W18241	chr1_201909524	GG	203.625	2021
W18242	chr1_201909524	GG	212.375	2021
W18245	chr1_201909524	GG	185.875	2021
W18248	chr1_201909524	GG	237	2021
W18250	chr1_201909524	GG	201.167	2021
W18252	chr1_201909524	GG	220.5	2021
W18254	chr1_201909524	GG	166.625	2021
W18255	chr1_201909524	GG	201.125	2021
W18259	chr1_201909524	GG	205	2021
W18263	chr1_201909524	GG	208.375	2021
W18264	chr1_201909524	GG	204.375	2021
W18265	chr1_201909524	GG	184.125	2021
W18269	chr1_201909524	GG	193.75	2021
W18275	chr1_201909524	GG	156	2021
W18280	chr1_201909524	GG	212.75	2021
W18283	chr1_201909524	GG	254.75	2021
W18286	chr1_201909524	GG	178.5	2021
W18289	chr1_201909524	GG	204.5	2021
W18291	chr1_201909524	GG	179.625	2021
W18296	chr1_201909524	GG	196.875	2021
W18319	chr1_201909524	GG	193.5	2021
W18339	chr1_201909524	GG	175.875	2021
W18341	chr1_201909524	GG	186.75	2021
W18344	chr1_201909524	GG	203.75	2021
W18346	chr1_201909524	GG	178.417	2021
W18351	chr1_201909524	GG	206.125	2021
W18352	chr1_201909524	GG	226.625	2021
W18353	chr1_201909524	GG	179.75	2021
W18357	chr1_201909524	GG	186.375	2021
W18359	chr1_201909524	GG	190.75	2021
W18369	chr1_201909524	GG	194.875	2021
W18387	chr1_201909524	GG	165.917	2021
W18396	chr1_201909524	GG	206.375	2021
W18397	chr1_201909524	GG	218.75	2021
W18415	chr1_201909524	GG	195.75	2021
W18429	chr1_201909524	GG	170.375	2021
W18432	chr1_201909524	GG	205.5	2021
W18437	chr1_201909524	GG	270.125	2021
W18455	chr1_201909524	GG	223.583	2021
W18498	chr1_201909524	GG	173.5	2021
160001	chr1_201909524	GG	180.25	2021
160002	chr1_201909524	GG	187.625	2021
160003	chr1_201909524	GG	122	2021
160004	chr1_201909524	GG	168	2021
160005	chr1_201909524	GG	142.333	2021
160006	chr1_201909524	GG	131.875	2021
160007	chr1_201909524	GG	196.125	2021
160008	chr1_201909524	GG	149.125	2021
160010	chr1_201909524	GG	150.5	2021
160011	chr1_201909524	GG	175.125	2021
160012	chr1_201909524	GG	191	2021
160013	chr1_201909524	GG	221.75	2021
160014	chr1_201909524	GG	186.625	2021
160016	chr1_201909524	GG	193.125	2021
160017	chr1_201909524	GG	217.375	2021
160018	chr1_201909524	GG	165.5	2021
160020	chr1_201909524	GG	163	2021
160023	chr1_201909524	GG	220.125	2021
160026	chr1_201909524	GG	205.625	2021
160027	chr1_201909524	GG	170.875	2021
160028	chr1_201909524	GG	160.125	2021
160029	chr1_201909524	GG	211.375	2021
160030	chr1_201909524	GG	NA	2021
160032	chr1_201909524	GG	179.75	2021
160035	chr1_201909524	GG	198	2021
160037	chr1_201909524	GG	152.125	2021
160038	chr1_201909524	GG	179.625	2021
160039	chr1_201909524	GG	171	2021
160041	chr1_201909524	GG	167.5	2021
160043	chr1_201909524	GG	195.75	2021
160044	chr1_201909524	GG	201.25	2021
160045	chr1_201909524	GG	218.75	2021
160049	chr1_201909524	GG	210.75	2021
160051	chr1_201909524	GG	197.75	2021
160056	chr1_201909524	GG	192	2021
160057	chr1_201909524	GG	217.25	2021
160058	chr1_201909524	GG	209.125	2021
160059	chr1_201909524	GG	218.875	2021
160063	chr1_201909524	GG	212.5	2021
160064	chr1_201909524	GG	197.25	2021
160065	chr1_201909524	GG	243	2021
160068	chr1_201909524	GG	226.625	2021
160071	chr1_201909524	GG	202.75	2021
160073	chr1_201909524	GG	233.875	2021
160075	chr1_201909524	GG	NA	2021
160078	chr1_201909524	GG	198.375	2021
160079	chr1_201909524	GG	180	2021
160084	chr1_201909524	GG	219.5	2021
160085	chr1_201909524	GG	218.125	2021
160088	chr1_201909524	GG	246.625	2021
160089	chr1_201909524	GG	235.125	2021
160090	chr1_201909524	GG	218.75	2021
160091	chr1_201909524	GG	204.75	2021
160094	chr1_201909524	GG	239.75	2021
160096	chr1_201909524	GG	208.25	2021
160097	chr1_201909524	GG	203.125	2021
160098	chr1_201909524	GG	200.75	2021
160099	chr1_201909524	GG	217	2021
160100	chr1_201909524	GG	241.375	2021
160105	chr1_201909524	GG	237.125	2021
160106	chr1_201909524	GG	180.875	2021
160108	chr1_201909524	GG	173.625	2021
160109	chr1_201909524	GG	262.375	2021
160129	chr1_201909524	GG	208.75	2021
160130	chr1_201909524	GG	190.625	2021
160131	chr1_201909524	GG	209.25	2021
160134	chr1_201909524	GG	206.75	2021
160135	chr1_201909524	GG	186.625	2021
160136	chr1_201909524	GG	212.5	2021
160137	chr1_201909524	GG	185.75	2021
160140	chr1_201909524	GG	NA	2021
160141	chr1_201909524	GG	254.375	2021
160143	chr1_201909524	GG	208.5	2021
160214	chr1_201909524	GG	229.25	2021
C16140	chr1_201909524	GG	243.125	2021
W18185	chr1_201909524	GG	228.875	2021
W18186	chr1_201909524	GG	243.125	2021
W18197	chr1_201909524	GG	238.25	2021
W18206	chr1_201909524	GG	212.25	2021
W18209	chr1_201909524	GG	251.25	2021
W18211	chr1_201909524	GG	240.25	2021
W18213	chr1_201909524	GG	243.125	2021
W18226	chr1_201909524	GG	219.375	2021
W18227	chr1_201909524	GG	172.125	2021
W18228	chr1_201909524	GG	243.875	2021
W18256	chr1_201909524	GG	231.5	2021
W18297	chr1_201909524	GG	235.792	2021
W18324	chr1_201909524	GG	210	2021
W18310	chr1_201909524	GG	200.222	2021
W18316	chr1_201909524	GG	165.75	2021
W18327	chr1_201909524	GG	240	2021
W18345	chr1_201909524	GG	257.75	2021
W18348	chr1_201909524	GG	239.625	2021
W18382	chr1_201909524	GG	281.375	2021
W18438	chr1_201909524	GG	229.625	2021
W18441	chr1_201909524	GG	277.5	2021
W18450	chr1_201909524	GG	NA	2021
W18463	chr1_201909524	GG	244.25	2021
W18471	chr1_201909524	GG	258.625	2021
W18475	chr1_201909524	GG	233.875	2021
W18479	chr1_201909524	GG	217.625	2021
W18486	chr1_201909524	GG	NA	2021
W18295	chr1_201909524	GG	216.083	2021
W18293	chr1_201909524	GG	211	2021
W18290	chr1_201909524	GG	188.375	2021
W18287	chr1_201909524	GG	269.25	2021
W18285	chr1_201909524	GG	234.25	2021
W18284	chr1_201909524	GG	179.25	2021
W18282	chr1_201909524	GG	200.25	2021
W18279	chr1_201909524	GG	234.375	2021
W18278	chr1_201909524	GG	210.25	2021
W18277	chr1_201909524	GG	182.625	2021
W18274	chr1_201909524	GG	193.375	2021
W18271	chr1_201909524	GG	217.5	2021
W18268	chr1_201909524	GG	267.25	2021
W18260	chr1_201909524	GG	252.625	2021
W18257	chr1_201909524	GG	211.25	2021
W18249	chr1_201909524	GG	172	2021
W18246	chr1_201909524	GG	238.25	2021
W18235	chr1_201909524	GG	203	2021
W18308	chr1_201909524	GG	226.625	2021
W18309	chr1_201909524	GG	220	2021
W18311	chr1_201909524	GG	265	2021
W18313	chr1_201909524	GG	237.125	2021
W18322	chr1_201909524	GG	183.375	2021
W18325	chr1_201909524	GG	240.875	2021
W18336	chr1_201909524	GG	216.375	2021
W18337	chr1_201909524	GG	246.625	2021
W18340	chr1_201909524	GG	209.125	2021
W18305	chr1_201909524	GG	225.125	2021
W18304	chr1_201909524	GG	245.875	2021
W18299	chr1_201909524	GG	192.25	2021
W18298	chr1_201909524	GG	178.625	2021
160080	chr1_201909524	GG	209	2021
W18375	chr1_201909524	GG	219.625	2021
W18380	chr1_201909524	GG	218.625	2021
W18381	chr1_201909524	GG	229.125	2021
W18391	chr1_201909524	GG	203.25	2021
W18394	chr1_201909524	GG	226.625	2021
W18342	chr1_201909524	GG	193.875	2021
W18349	chr1_201909524	GG	234.25	2021
W18354	chr1_201909524	GG	230.125	2021
W18358	chr1_201909524	GG	184.375	2021
W18361	chr1_201909524	GG	279.875	2021
W18362	chr1_201909524	GG	265.5	2021
W18368	chr1_201909524	GG	163.875	2021
W18395	chr1_201909524	GG	217.125	2021
W18404	chr1_201909524	GG	248.875	2021
W18405	chr1_201909524	GG	231.875	2021
W18406	chr1_201909524	GG	193.917	2021
W18417	chr1_201909524	GG	241.5	2021
W18418	chr1_201909524	GG	168.75	2021
W18419	chr1_201909524	GG	219.75	2021
W18422	chr1_201909524	GG	213.375	2021
W18426	chr1_201909524	GG	199.125	2021
W18428	chr1_201909524	GG	215.25	2021
W18434	chr1_201909524	GG	NA	2021
W18439	chr1_201909524	GG	216	2021
W18444	chr1_201909524	GG	255	2021
W18453	chr1_201909524	GG	241	2021
W18459	chr1_201909524	GG	227.75	2021
W18460	chr1_201909524	GG	195	2021
W18461	chr1_201909524	GG	222	2021
W18464	chr1_201909524	GG	203.5	2021
W18467	chr1_201909524	GG	271.25	2021
W18472	chr1_201909524	GG	239.375	2021
W18476	chr1_201909524	GG	204.375	2021
W18478	chr1_201909524	GG	256.5	2021
W18481	chr1_201909524	GG	247.625	2021
W18482	chr1_201909524	GG	249.125	2021
W18484	chr1_201909524	GG	201.625	2021
W18483	chr1_201909524	GG	190	2021
160077	chr1_201909524	GG	281.75	2021
W18489	chr1_201909524	GG	225.625	2021
W18490	chr1_201909524	GG	197.25	2021
W18494	chr1_201909524	GG	260.875	2021
W18496	chr1_201909524	GG	174.375	2021
W18497	chr1_201909524	GG	242.5	2021
W18499	chr1_201909524	GG	184.75	2021
W18500	chr1_201909524	GG	269.625	2021
W18502	chr1_201909524	GG	211.125	2021
160081	chr1_201909524	GG	218.5	2021
160046	chr1_201909524	GG	207.542	2021
160048	chr1_201909524	GG	224.5	2021
160052	chr1_201909524	GG	246.375	2021
160053	chr1_201909524	GG	209.125	2021
160066	chr1_201909524	GG	213.125	2021
160240	chr1_201909524	GG	270.875	2021
160236	chr1_201909524	GG	241.375	2021
160235	chr1_201909524	GG	226.75	2021
160228	chr1_201909524	GG	240	2021
160087	chr1_201909524	GG	247.75	2021
160095	chr1_201909524	GG	254	2021
160103	chr1_201909524	GG	246.625	2021
160111	chr1_201909524	GG	221.375	2021
160112	chr1_201909524	GG	265.125	2021
160232	chr1_201909524	GG	210.25	2021
160234	chr1_201909524	GG	239.5	2021
160251	chr1_201909524	GG	205.375	2021
160255	chr1_201909524	GG	NA	2021
160258	chr1_201909524	GG	NA	2021
160267	chr1_201909524	GG	191.625	2021
160265	chr1_201909524	GG	NA	2021
160268	chr1_201909524	GG	232.5	2021
160303	chr1_201909524	GG	NA	2021
160276	chr1_201909524	GG	NA	2021
160283	chr1_201909524	GG	219.125	2021
160186	chr1_201909524	GG	NA	2021
C16300	chr1_201909524	GG	160.261	BLUE
C16301	chr1_201909524	GG	163.702	BLUE
C16303	chr1_201909524	GG	204.066	BLUE
C16307	chr1_201909524	GG	207.178	BLUE
C16308	chr1_201909524	GG	211.547	BLUE
C16311	chr1_201909524	GG	190.107	BLUE
W18003	chr1_201909524	GG	129.441	BLUE
W18004	chr1_201909524	GG	148.691	BLUE
W18005	chr1_201909524	GG	188.761	BLUE
W18006	chr1_201909524	GG	185.025	BLUE
W18009	chr1_201909524	GG	153.511	BLUE
W18010	chr1_201909524	GG	171.913	BLUE
W18012	chr1_201909524	GG	138.724	BLUE
W18013	chr1_201909524	GG	149.566	BLUE
W18014	chr1_201909524	GG	200.802	BLUE
W18015	chr1_201909524	GG	140.872	BLUE
W18016	chr1_201909524	GG	178.302	BLUE
W18017	chr1_201909524	GG	138.469	BLUE
W18018	chr1_201909524	GG	168.08	BLUE
W18019	chr1_201909524	GG	217.969	BLUE
W18020	chr1_201909524	GG	160.535	BLUE
W18023	chr1_201909524	GG	180.047	BLUE
W18024	chr1_201909524	GG	162.785	BLUE
W18025	chr1_201909524	GG	152.128	BLUE
W18026	chr1_201909524	GG	172.618	BLUE
W18027	chr1_201909524	GG	163.976	BLUE
W18029	chr1_201909524	GG	161.302	BLUE
W18030	chr1_201909524	GG	189.872	BLUE
W18031	chr1_201909524	GG	178.108	BLUE
W18034	chr1_201909524	GG	164.4	BLUE
W18035	chr1_201909524	GG	179.455	BLUE
W18037	chr1_201909524	GG	171.427	BLUE
W18040	chr1_201909524	GG	197.538	BLUE
W18041	chr1_201909524	GG	190.344	BLUE
W18042	chr1_201909524	GG	181.775	BLUE
W18043	chr1_201909524	GG	180.872	BLUE
W18044	chr1_201909524	GG	190.65	BLUE
W18045	chr1_201909524	GG	162.136	BLUE
W18046	chr1_201909524	GG	168.9	BLUE
W18048	chr1_201909524	GG	190.791	BLUE
W18049	chr1_201909524	GG	200.08	BLUE
W18051	chr1_201909524	GG	174.469	BLUE
W18053	chr1_201909524	GG	194.955	BLUE
W18056	chr1_201909524	GG	189.511	BLUE
W18057	chr1_201909524	GG	164.566	BLUE
W18058	chr1_201909524	GG	180.261	BLUE
W18060	chr1_201909524	GG	190.741	BLUE
W18061	chr1_201909524	GG	176.33	BLUE
W18062	chr1_201909524	GG	169.247	BLUE
W18064	chr1_201909524	GG	191.654	BLUE
W18066	chr1_201909524	GG	202.523	BLUE
W18068	chr1_201909524	GG	208.059	BLUE
W18069	chr1_201909524	GG	181.571	BLUE
W18070	chr1_201909524	GG	210.452	BLUE
W18071	chr1_201909524	GG	180.595	BLUE
W18073	chr1_201909524	GG	206.178	BLUE
W18074	chr1_201909524	GG	182.416	BLUE
W18076	chr1_201909524	GG	185.666	BLUE
W18077	chr1_201909524	GG	155.38	BLUE
W18082	chr1_201909524	GG	182.678	BLUE
W18085	chr1_201909524	GG	164.083	BLUE
W18086	chr1_201909524	GG	180.952	BLUE
W18087	chr1_201909524	GG	168.724	BLUE
W18088	chr1_201909524	GG	185.975	BLUE
W18089	chr1_201909524	GG	206.964	BLUE
W18092	chr1_201909524	GG	196.523	BLUE
W18093	chr1_201909524	GG	182.96	BLUE
W18094	chr1_201909524	GG	183.249	BLUE
W18095	chr1_201909524	GG	181.071	BLUE
W18096	chr1_201909524	GG	203.047	BLUE
W18097	chr1_201909524	GG	189.225	BLUE
W18098	chr1_201909524	GG	181.586	BLUE
W18099	chr1_201909524	GG	171.878	BLUE
W18100	chr1_201909524	GG	197.63	BLUE
W18102	chr1_201909524	GG	214.372	BLUE
W18103	chr1_201909524	GG	140.273	BLUE
W18107	chr1_201909524	GG	158.297	BLUE
W18120	chr1_201909524	GG	192.023	BLUE
W18121	chr1_201909524	GG	157.904	BLUE
W18122	chr1_201909524	GG	206.44	BLUE
W18123	chr1_201909524	GG	221.714	BLUE
W18126	chr1_201909524	GG	182.916	BLUE
W18127	chr1_201909524	GG	214.035	BLUE
W18131	chr1_201909524	GG	183.987	BLUE
W18133	chr1_201909524	GG	181.249	BLUE
W18134	chr1_201909524	GG	217.797	BLUE
W18137	chr1_201909524	GG	184.737	BLUE
W18144	chr1_201909524	GG	162.773	BLUE
W18146	chr1_201909524	GG	200.678	BLUE
W18147	chr1_201909524	GG	192.178	BLUE
C16054	chr1_201909524	GG	219.821	BLUE
C16053	chr1_201909524	GG	196.466	BLUE
C16052	chr1_201909524	GG	175.333	BLUE
C16049	chr1_201909524	GG	201.952	BLUE
C16002	chr1_201909524	GG	191.916	BLUE
C16001	chr1_201909524	GG	156.142	BLUE
C16003	chr1_201909524	GG	160.749	BLUE
C16006	chr1_201909524	GG	154.357	BLUE
C16009	chr1_201909524	GG	171.523	BLUE
C16010	chr1_201909524	GG	173.464	BLUE
C16015	chr1_201909524	GG	136.344	BLUE
C16016	chr1_201909524	GG	203.594	BLUE
C16017	chr1_201909524	GG	219.632	BLUE
C16018	chr1_201909524	GG	211.899	BLUE
C16020	chr1_201909524	GG	213.261	BLUE
C16021	chr1_201909524	GG	176.079	BLUE
C16040	chr1_201909524	GG	168.666	BLUE
C16025	chr1_201909524	GG	187.071	BLUE
C16044	chr1_201909524	GG	199.476	BLUE
C16024	chr1_201909524	GG	185.892	BLUE
C16023	chr1_201909524	GG	181.049	BLUE
C16042	chr1_201909524	GG	197.595	BLUE
C16041	chr1_201909524	GG	173.047	BLUE
C16039	chr1_201909524	GG	182.511	BLUE
C16026	chr1_201909524	GG	197.976	BLUE
C16027	chr1_201909524	GG	175.4	BLUE
C16038	chr1_201909524	GG	162.178	BLUE
C16037	chr1_201909524	GG	202.357	BLUE
C16030	chr1_201909524	GG	224.571	BLUE
C16036	chr1_201909524	GG	182.452	BLUE
C16101	chr1_201909524	GG	239.516	BLUE
C16099	chr1_201909524	GG	202.052	BLUE
C16034	chr1_201909524	GG	201.035	BLUE
C16033	chr1_201909524	GG	186.154	BLUE
C16032	chr1_201909524	GG	162.88	BLUE
C16031	chr1_201909524	GG	216.428	BLUE
C16096	chr1_201909524	GG	225.404	BLUE
C16095	chr1_201909524	GG	225.785	BLUE
C16094	chr1_201909524	GG	216.249	BLUE
C16089	chr1_201909524	GG	194.499	BLUE
C16088	chr1_201909524	GG	220.107	BLUE
C16083	chr1_201909524	GG	183.178	BLUE
C16082	chr1_201909524	GG	188.321	BLUE
C16080	chr1_201909524	GG	201.595	BLUE
C16079	chr1_201909524	GG	234.607	BLUE
C16059	chr1_201909524	GG	222.118	BLUE
C16111	chr1_201909524	GG	196.666	BLUE
C16074	chr1_201909524	GG	208.726	BLUE
C16073	chr1_201909524	GG	211.214	BLUE
C16069	chr1_201909524	GG	246.357	BLUE
C16066	chr1_201909524	GG	196.809	BLUE
C16106	chr1_201909524	GG	193.44	BLUE
C16112	chr1_201909524	GG	136.511	BLUE
C16115	chr1_201909524	GG	236.428	BLUE
C16116	chr1_201909524	GG	173.583	BLUE
C16119	chr1_201909524	GG	185.737	BLUE
C16121	chr1_201909524	GG	224.368	BLUE
C16127	chr1_201909524	GG	226.118	BLUE
C16132	chr1_201909524	GG	195.523	BLUE
C16134	chr1_201909524	GG	248.904	BLUE
C16135	chr1_201909524	GG	198.675	BLUE
C16137	chr1_201909524	GG	216.259	BLUE
C16141	chr1_201909524	GG	215.142	BLUE
C16156	chr1_201909524	GG	173.571	BLUE
C16161	chr1_201909524	GG	200.392	BLUE
C16159	chr1_201909524	GG	161.845	BLUE
C16164	chr1_201909524	GG	176.691	BLUE
C16165	chr1_201909524	GG	163.583	BLUE
C16169	chr1_201909524	GG	198.666	BLUE
C16237	chr1_201909524	GG	202.13	BLUE
C16248	chr1_201909524	GG	196.904	BLUE
C16245	chr1_201909524	GG	176.321	BLUE
C16281	chr1_201909524	GG	154.809	BLUE
C16294	chr1_201909524	GG	191.011	BLUE
W18148	chr1_201909524	GG	219.821	BLUE
W18151	chr1_201909524	GG	157.404	BLUE
W18150	chr1_201909524	GG	173.297	BLUE
W18152	chr1_201909524	GG	195.011	BLUE
W18153	chr1_201909524	GG	161.19	BLUE
W18154	chr1_201909524	GG	198.261	BLUE
W18158	chr1_201909524	GG	170.761	BLUE
W18161	chr1_201909524	GG	182.476	BLUE
W18165	chr1_201909524	GG	179.059	BLUE
W18167	chr1_201909524	GG	216.642	BLUE
W18168	chr1_201909524	GG	199.523	BLUE
W18169	chr1_201909524	GG	192.122	BLUE
W18170	chr1_201909524	GG	150.428	BLUE
W18171	chr1_201909524	GG	192.226	BLUE
W18173	chr1_201909524	GG	196.368	BLUE
W18175	chr1_201909524	GG	199.726	BLUE
W18177	chr1_201909524	GG	155.44	BLUE
W18181	chr1_201909524	GG	196.666	BLUE
W18183	chr1_201909524	GG	227.282	BLUE
W18188	chr1_201909524	GG	224.428	BLUE
W18189	chr1_201909524	GG	184.761	BLUE
W18190	chr1_201909524	GG	188.487	BLUE
W18192	chr1_201909524	GG	221.142	BLUE
W18194	chr1_201909524	GG	228.321	BLUE
W18195	chr1_201909524	GG	197.714	BLUE
W18200	chr1_201909524	GG	167.497	BLUE
W18202	chr1_201909524	GG	171.88	BLUE
W18224	chr1_201909524	GG	212.523	BLUE
W18225	chr1_201909524	GG	204.476	BLUE
W18229	chr1_201909524	GG	205.547	BLUE
W18230	chr1_201909524	GG	169.166	BLUE
W18231	chr1_201909524	GG	188.416	BLUE
W18232	chr1_201909524	GG	165.809	BLUE
W18233	chr1_201909524	GG	178.537	BLUE
W18234	chr1_201909524	GG	181.618	BLUE
W18237	chr1_201909524	GG	193.607	BLUE
W18239	chr1_201909524	GG	200.511	BLUE
W18241	chr1_201909524	GG	196.261	BLUE
W18242	chr1_201909524	GG	211.38	BLUE
[truncated: 9,214 more rows]

## Sheet: Table S4
Table S4 Description of MQTL identified in the present study for PH in maize
MQTL	Chr	Position(cM)	CI(95%)	MQTL interval (cM)	Flanking marker		Physical position of flanking markers (bp)		QTL Integrated	Candidate Genes
MQTL1	1	655.05	6.85	651.625-658.475	myb167	IDP4454	209992350	210711759	5	Zm00001d032032、Zm00001d032035、Zm00001d032036、Zm00001d032038、Zm00001d032039、Zm00001d032040、Zm00001d032042、Zm00001d032043、Zm00001d032044、Zm00001d032045、Zm00001d032046、Zm00001d032047
MQTL2	3	296.44	6.33	293.275-299.605	cl10629_-1b	gl6	125028657	128056665	2	Zm00001d041511、Zm00001d041513、Zm00001d041514、Zm00001d041515、Zm00001d000601、Zm00001d041516、Zm00001d041518、Zm00001d041519、Zm00001d041520、Zm00001d041521、Zm00001d000602、Zm00001d041522、Zm00001d041523、Zm00001d041525、Zm00001d041526、Zm00001d041527、Zm00001d041528、Zm00001d041529、Zm00001d041530、Zm00001d041531、Zm00001d041533、Zm00001d041534、Zm00001d041535、Zm00001d041536、Zm00001d041537、Zm00001d041538、Zm00001d0…
MQTL3	3	380.54	6.2	377.44-383.64	IDP8994	bhlh132	168249742	169074850	4	Zm00001d042451、Zm00001d042452、Zm00001d042453、Zm00001d042454、Zm00001d042455、Zm00001d042460、Zm00001d042461、Zm00001d042462、Zm00001d042463、Zm00001d042464、Zm00001d042467、Zm00001d042468、Zm00001d042469、Zm00001d042470、Zm00001d042471、Zm00001d042472、Zm00001d042473、Zm00001d042474、Zm00001d042475、Zm00001d042476、Zm00001d042477、Zm00001d042478、Zm00001d042479、Zm00001d042480、Zm00001d042481、Zm00001d042482
MQTL4	3	593.52	1.73	592.655-594.385	ppr152	wsd1	209949057	212109443	2	Zm00001d043778、Zm00001d043779、Zm00001d043780、Zm00001d043781、Zm00001d043782、Zm00001d043783、Zm00001d043784、Zm00001d043785、Zm00001d043786、Zm00001d043787、Zm00001d043789、Zm00001d000690、Zm00001d000691、Zm00001d043791、Zm00001d043792、Zm00001d043793、Zm00001d043794、Zm00001d043795、Zm00001d043796、Zm00001d043797、Zm00001d043798、Zm00001d043799、Zm00001d000692、Zm00001d043800、Zm00001d043801、Zm00001d043803、Zm00001d0…
MQTL5	5	379.89	8.57	375.605-384.175	cl15755_1	aasr6	174760901	175170821	3	Zm00001d016744、Zm00001d001686、Zm00001d016745、Zm00001d016746、Zm00001d016747、Zm00001d016748、Zm00001d016749、Zm00001d016755、Zm00001d016756、Zm00001d016757、Zm00001d016758、Zm00001d016759、Zm00001d016760
MQTL6	5	460.83	5.89	457.885-463.775	nit1	yab15	193500301	194319929	2	Zm00001d017352、Zm00001d017353、Zm00001d017354、Zm00001d017356、Zm00001d017357、Zm00001d017358、Zm00001d017360、Zm00001d017361、Zm00001d017362、Zm00001d017363、Zm00001d017364、Zm00001d017365、Zm00001d017366、Zm00001d017367、Zm00001d017368、Zm00001d017370、Zm00001d017371、Zm00001d017372、Zm00001d017373、Zm00001d017374、Zm00001d017375、Zm00001d017376、Zm00001d017377、Zm00001d017378、Zm00001d017379、Zm00001d017380、Zm00001d0…
MQTL7	5	483.35	3.11	481.795-484.905	ggps4	lpcat1	199061996	200710960	2	Zm00001d017540、Zm00001d017541、Zm00001d017543、Zm00001d017544、Zm00001d017545、zma-MIR394a、Zm00001d017546、Zm00001d017547、Zm00001d017548、Zm00001d017550、Zm00001d017551、Zm00001d017552、Zm00001d017553、Zm00001d017555、Zm00001d017556、Zm00001d001716、Zm00001d017557、Zm00001d017558、Zm00001d017559、Zm00001d017560、Zm00001d017561、Zm00001d017562、Zm00001d017563、Zm00001d017564、Zm00001d017566、Zm00001d017567、Zm00001d0175…
MQTL8	5	554.31	5.09	551.765-556.855	nbcs16	expa2	211694641	212485307	4	Zm00001d018001、Zm00001d018002、Zm00001d018003、Zm00001d018004、Zm00001d018005、Zm00001d018006、Zm00001d018007、Zm00001d018008、Zm00001d018009、Zm00001d018010、Zm00001d018011、Zm00001d018012、Zm00001d018013、Zm00001d018014、Zm00001d018016、Zm00001d018017、Zm00001d018019、Zm00001d018021、Zm00001d018022、Zm00001d018024、Zm00001d018025、Zm00001d018026、Zm00001d018027、Zm00001d018028、Zm00001d018029、Zm00001d001736、Zm00001d0…
MQTL9	6	79.25	13.36	72.57-85.93	upl7	pco075566	27593378	34512232	3	Zm00001d035461、Zm00001d001326、Zm00001d035462、Zm00001d035463、Zm00001d035464、Zm00001d035465、Zm00001d035466、Zm00001d035467、Zm00001d035468、Zm00001d035470、Zm00001d035471、Zm00001d035473、Zm00001d035474、Zm00001d035475、Zm00001d001327、Zm00001d035476、Zm00001d035478、Zm00001d035479、Zm00001d035480、Zm00001d035481、Zm00001d035484、Zm00001d035486、Zm00001d035487、Zm00001d035488、Zm00001d035490、Zm00001d035491、Zm00001d0…
MQTL10	6	124.93	2.21	123.825-126.035	cl31549_1	oec33	87639671	91340275	5	Zm00001d036417、Zm00001d036418、Zm00001d036420、Zm00001d036422、Zm00001d036423、Zm00001d036425、Zm00001d036426、Zm00001d036427、Zm00001d036428、Zm00001d036429、Zm00001d036430、Zm00001d036431、Zm00001d036432、Zm00001d036433、Zm00001d036434、Zm00001d036435、Zm00001d036436、Zm00001d036437、Zm00001d036438、Zm00001d036439、Zm00001d036440、Zm00001d036441、Zm00001d036442、Zm00001d036443、Zm00001d036446、Zm00001d036447、Zm00001d0…
MQTL11	7	169.42	7.91	165.465-173.375	zip8	pza00132	22845582	33007315	2	Zm00001d019228、Zm00001d019230、Zm00001d019233、Zm00001d019234、Zm00001d019235、Zm00001d019236、Zm00001d019237、Zm00001d019239、Zm00001d019240、Zm00001d019241、Zm00001d019243、Zm00001d019245、Zm00001d019246、Zm00001d019247、Zm00001d019248、Zm00001d019249、Zm00001d019250、Zm00001d019251、Zm00001d019252、Zm00001d019253、Zm00001d019254、Zm00001d019256、Zm00001d001106、Zm00001d019257、Zm00001d019258、Zm00001d019259、Zm00001d0…
MQTL12	7	335.57	4.52	333.31-337.83	zmm7	ereb116	141716954	142532073	4	Zm00001d021057、Zm00001d021058、Zm00001d021059、Zm00001d021060、Zm00001d021061、Zm00001d021062、Zm00001d021063、Zm00001d021064、Zm00001d021065、Zm00001d021066、Zm00001d021067、Zm00001d021068、Zm00001d021069、Zm00001d021070、Zm00001d021071、Zm00001d021072、Zm00001d021073、Zm00001d021075、zma-MIR169k、Zm00001d021076、Zm00001d021081、Zm00001d021082、Zm00001d001235、Zm00001d021084、Zm00001d021085、Zm00001d021086、Zm00001d0012…
MQTL13	7	415.19	5.02	412.68-417.7	umc1251	umc1684	162638409	162970349	2	Zm00001d021764、Zm00001d021765、Zm00001d021766、Zm00001d021767、Zm00001d021768、Zm00001d021770、Zm00001d021772、Zm00001d021773、Zm00001d021774、Zm00001d001268、Zm00001d021775、Zm00001d021776、Zm00001d021777、Zm00001d021778、Zm00001d021779、Zm00001d021781、Zm00001d021782、Zm00001d021783、Zm00001d021784
MQTL14	8	238.01	0.69	237.665-238.355	lbd35	IDP7978	83961158	88820257	3	Zm00001d009823、Zm00001d009824、Zm00001d009825、Zm00001d009826、Zm00001d009827、Zm00001d009828、Zm00001d009829、Zm00001d009830、Zm00001d009831、Zm00001d009832、Zm00001d009835、Zm00001d009836、Zm00001d009837、Zm00001d008049、Zm00001d009840、Zm00001d009841、Zm00001d009843、Zm00001d009844、Zm00001d009847、Zm00001d009848、Zm00001d009849、Zm00001d008050、Zm00001d009850、Zm00001d009851、Zm00001d009856、Zm00001d009858、Zm00001d0…
MQTL15	8	246.42	9.28	241.78-251.06	pme17	rpl17a	88359892	94992881	2	Zm00001d009899、Zm00001d009902、Zm00001d009903、Zm00001d009904、Zm00001d009905、Zm00001d009907、Zm00001d009908、Zm00001d009909、Zm00001d009910、Zm00001d009912、Zm00001d009913、Zm00001d009914、Zm00001d009915、Zm00001d009916、Zm00001d009917、Zm00001d009918、Zm00001d009919、Zm00001d009920、Zm00001d009921、Zm00001d009923、Zm00001d009924、Zm00001d009925、Zm00001d009926、Zm00001d009927、Zm00001d009928、Zm00001d009929、Zm00001d0…
MQTL16	8	388.41	2.64	387.09-389.73	wrky47	ereb80	149539154	152570068	6	Zm00001d011403、Zm00001d011405、Zm00001d011406、Zm00001d011407、Zm00001d011410、Zm00001d011411、Zm00001d011412、Zm00001d011413、Zm00001d011414、Zm00001d011417、Zm00001d011418、Zm00001d011419、Zm00001d011420、Zm00001d011421、Zm00001d008116、Zm00001d011422、Zm00001d011424、Zm00001d011425、Zm00001d011426、Zm00001d011427、Zm00001d011428、Zm00001d011429、Zm00001d011430、Zm00001d011431、Zm00001d008117、Zm00001d008118、Zm00001d0…
MQTL17	10	91.75	2.76	90.37-93.13	ddt6	pap29	4470647	4842257	5	Zm00001d023391、Zm00001d023392、Zm00001d023393、Zm00001d023394、Zm00001d023395、Zm00001d023396、Zm00001d023397、Zm00001d023398、Zm00001d023399、Zm00001d023043、Zm00001d023400、Zm00001d023401、Zm00001d023402、Zm00001d023404
MQTL18	10	235.21	0.43	234.995-235.425	IDP1446	mybr9	84021643	89276263	3	Zm00001d024700、Zm00001d024701、Zm00001d024702、Zm00001d024703、Zm00001d024704、Zm00001d024705、Zm00001d024706、Zm00001d024707、Zm00001d024708、Zm00001d024709、Zm00001d024710、Zm00001d024711、Zm00001d024712、Zm00001d024713、Zm00001d024715、Zm00001d024716、Zm00001d024717、Zm00001d024718、Zm00001d024719、Zm00001d024720、Zm00001d024721、Zm00001d024722、Zm00001d024723、Zm00001d023132、Zm00001d023133、Zm00001d023134、Zm00001d0…
MQTL: Meta-QTLs identified on 10 chromosome; Chr: Chromosomes; Position(cM): The most likely position on consensus map; CI(95%): The confdence interval (95%) of MQTL on consensus map; MQTL interval (cM): The genetic distance interval of MQTL on the genetic map; Flanking marker: Flanking markers of MQTL on genetic map, left maker and right maker; Physical position of flanking markers (bp): The phy…

## Sheet: Table S5
Table S5 Co-location of SNPs interval candidate genes
SNPs	Chr	Position(bp)	Gene
1_201909524	1	201909524	Zm00001d031782、Zm00001d031783、Zm00001d031784、Zm00001d031785、Zm00001d031789、Zm00001d031790、Zm00001d031792、Zm00001d031793、Zm00001d031794、Zm00001d031795、Zm00001d031796
3_200267362	3	200267362	Zm00001d043442、Zm00001d043443、Zm00001d043444、Zm00001d043445、Zm00001d043446、Zm00001d043447、Zm00001d043448、Zm00001d043449、Zm00001d043450、Zm00001d043451、Zm00001d043452、Zm00001d043453、Zm00001d043454、Zm00001d043455
2_79335071	2	79335071	Zm00001d004051
7_157639029	7	157639029	Zm00001d021591、Zm00001d021592、Zm00001d021593、Zm00001d021595、Zm00001d021596、Zm00001d021598、Zm00001d021599、Zm00001d021600、Zm00001d021601、Zm00001d021602、Zm00001d021603
2_221912962	2	221912962	Zm00001d007076、Zm00001d007077、Zm00001d007078、Zm00001d007079、Zm00001d007080、Zm00001d007081、Zm00001d007082、Zm00001d007083、Zm00001d007084、Zm00001d007085、Zm00001d007086、Zm00001d007087、Zm00001d007088、Zm00001d007089、Zm00001d007090、Zm00001d007091、Zm00001d007092

## Sheet: Table S6
Table S6 Candidate gene functional annotation
Method	Gene	Functional annotation
GWAS	Zm00001d031796*	AP2-EREBP-transcription factor 172
GWAS	Zm00001d043442	carotenoid cleavage dioxygenase8
GWAS	Zm00001d021592	potassium high-affinity transporter14
GWAS	Zm00001d007086	F-box protein SKIP5
WGCNA	Zm00001d041214	membrane H(+)-ATPase12
WGCNA	Zm00001d030103	putative xyloglucan endotransglucosylase/hydrolase protein 30
WGCNA	Zm00001d011285	light harvesting chlorophyll a/b binding protein10
WGCNA	Zm00001d022107	Glyceraldehyde-3-phosphate dehydrogenase A
WGCNA	Zm00001d034143	GNAT-transcription factor 6
WGCNA	Zm00001d033719	C2C2-CO-like-transcription factor 2
WGCNA	Zm00001d002351	terpene synthase1
WGCNA	Zm00001d051018	double B-box zinc finger protein4
WGCNA	Zm00001d003470	putative plastid-lipid-associated protein 2 chloroplastic
WGCNA	Zm00001d027854	sucrose transporter1
WGCNA	Zm00001d009918*	Phytochrome A-associated F-box protein
WGCNA	Zm00001d022395	Rhythmically expressed protein
WGCNA	Zm00001d039437	double B-box zinc finger protein3
WGCNA	Zm00001d017350	TCP-transcription factor 16
WGCNA	Zm00001d033234	Protein kinase PINOID
WGCNA	Zm00001d022082	cobra-like7
WGCNA	Zm00001d025082	xylanase6
WGCNA	Zm00001d011088	WAT1-related protein
WGCNA	Zm00001d053890	SBP-transcription factor 20
WGCNA	Zm00001d019985	GDSL esterase/lipase
WGCNA	Zm00001d024376	WRKY-transcription factor 67
WGCNA	Zm00001d031725	TCP-transcription factor 21
WGCNA	Zm00001d030153	plastid transcriptionally active18
WGCNA	Zm00001d026050	GRAS-transcription factor 22
WGCNA	Zm00001d021826	GRAS-transcription factor 54
WGCNA	Zm00001d026271	AP2-EREBP-transcription factor 205
WGCNA	Zm00001d042454*	plastid specific ribosomal protein4
WGCNA	Zm00001d021665	PRAS-rich protein
WGCNA	Zm00001d031796*	AP2-EREBP-transcription factor 172
WGCNA	Zm00001d027442	50S ribosomal protein L5
Meta-QTL	Zm00001d032040	SHI/STY (SRS)-transcription factor 1
Meta-QTL	Zm00001d042461	Leucine zipper protein-like
Meta-QTL	Zm00001d042454*	plastid specific ribosomal protein4
Meta-QTL	Zm00001d017383	MYB-transcription factor 26
Meta-QTL	Zm00001d017555	high mobility group box protein2
Meta-QTL	Zm00001d018024	PIN-formed protein2
Meta-QTL	Zm00001d019317	cellulose synthase8
Meta-QTL	Zm00001d021069	NAC-transcription factor 63
Meta-QTL	Zm00001d009918*	Phytochrome A-associated F-box protein
Meta-QTL	Zm00001d024768	WRKY-transcription factor 126
* candidate genes jointly identified by GWAS, Meta QTL and WGCNA.
